# Supplementary material for: Modeling the drivers of trip satisfaction among Texas coastal anglers using creel survey data
Source: PLoS One. 2026 Jun 15;21(6):e0344688. doi: 10.1371/journal.pone.0344688 (PMC13268199; doi:10.1371/journal.pone.0344688)
Supplement: S1 File — (ZIP) [file pone.0344688.s001.zip]

Archive with 1 entries (1 files):
- Supporting_Information.csv
