# Supplementary material for: Modeling the drivers of trip satisfaction among Texas coastal anglers using creel survey data
Source: PLoS One. 2026 Jun 15;21(6):e0344688. doi: 10.1371/journal.pone.0344688 (PMC13268199; doi:10.1371/journal.pone.0344688)
Supplement: S1 File — (ZIP) [file pone.0344688.s001.zip › Supporting_Information.csv]

Bay	Activity	Trip_Length	Precip	Temp	Wind	Total_Catch	Catch_length	Anglers	Angler_CPUE	Year	Abundance (inshore species only)	Season	Bait	Species	Area(snapper only)	Distance (km)	Distance (miles)	Trip_Grade
7	1	5.5	0	21.5	15.5	0		3	0	1998	0.664626937	Low_use	Dead Bait	RD		38.7136978	24.00249264	5
7	1	5.5	1	20	15	0		1	0	1998	0.664626937	Low_use	Artificial	RD		41.30318249	25.60797314	10
1	1	6	0	14	17.5	1	564	2	0.083333333	1998	0.737733775	Low_use	Dead Bait	RD		40.22697288	24.94072319	5
1	1	4.5	0	14	17.5	0		3	0	1998	0.737733775	Low_use	Dead Bait	RD		40.22697288	24.94072319	6
2	1	6	1	16.95	11	0		1	0	1998	0.928220317	Low_use	Live Bait	RD		92.23430253	57.18526757	4
2	1	10	1	16.95	11	0		2	0	1998	0.928220317	Low_use	Live Bait	RD		80.07583182	49.64701573	10
2	1	2	1	16.95	11	0		3	0	1998	0.928220317	Low_use	Live Bait	RD		33.78234918	20.94505649	5
2	1	48.5	1	16.95	11	0		2	0	1998	0.928220317	Low_use	Artificial	RD		92.23430253	57.18526757	0
2	1	2.5	1	16.95	11	0		4	0	1998	0.928220317	Low_use	Dead Bait	RD		92.23430253	57.18526757	6
2	1	4	1	16.95	11	0		2	0	1998	0.928220317	Low_use	Live Bait	RD		92.23430253	57.18526757	2
2	1	3.5	0	12.2	12.5	0		1	0	1998	0.928220317	Low_use	Dead Bait	RD		11.20537848	6.947334658	5
2	1	5	0	12.2	12.5	0		2	0	1998	0.928220317	Low_use	Artificial	RD		54.85057851	34.00735868	6
2	1	3	0	12.2	12.5	0		3	0	1998	0.928220317	Low_use	Dead Bait	RD		77.58540419	48.1029506	3
2	1	4	0	12.2	12.5	0		2	0	1998	0.928220317	Low_use	Live Bait	RD		77.58540419	48.1029506	7
2	1	2.5	0	12.2	12.5	0		4	0	1998	0.928220317	Low_use	Artificial	RD		77.58540419	48.1029506	4
8	1	4	1	21.5	11	3	582.6666667	2	0.375	1998	1.703266422	Low_use	Artificial	RD		26.48767598	16.42235911	6
8	1	22	0	22.25	6	5	605.8	2	0.113636364	1998	1.703266422	Low_use	Dead Bait	RD		79.01915932	48.99187878	5
8	1	18	0	22.25	6	2	537	4	0.027777778	1998	1.703266422	Low_use	Dead Bait	RD		79.01915932	48.99187878	6
8	1	7.5	0	22.25	6	3	541.6666667	3	0.133333333	1998	1.703266422	Low_use	Dead Bait	RD		26.48767598	16.42235911	4
8	1	3.5	0	22.25	6	2	617	1	0.571428571	1998	1.703266422	Low_use	Artificial	RD		26.48767598	16.42235911	5
8	1	4	0	22.25	6	0		2	0	1998	1.703266422	Low_use	Dead Bait	RD		26.48767598	16.42235911	0
8	1	19.5	0	22.25	6	3	621.3333333	3	0.051282051	1998	1.703266422	Low_use	Dead Bait	RD		79.01915932	48.99187878	4
8	1	6.5	0	22.25	6	0		2	0	1998	1.703266422	Low_use	Dead Bait	RD		26.48767598	16.42235911	1
8	1	3.5	0	22.25	6	0		4	0	1998	1.703266422	Low_use	Dead Bait	RD		26.48767598	16.42235911	4
8	1	7	0	22.25	6	0		2	0	1998	1.703266422	Low_use	Artificial	RD		26.48767598	16.42235911	8
8	1	1.5	0	22.25	6	2	577.5	2	0.666666667	1998	1.703266422	Low_use	Artificial	RD		26.48767598	16.42235911	10
8	1	6	0	22.25	6	1	529	8	0.020833333	1998	1.703266422	Low_use	Dead Bait	RD		79.01915932	48.99187878	10
8	1	5.5	0	22.25	6	5	541	2	0.454545455	1998	1.703266422	Low_use	Artificial	RD		26.48767598	16.42235911	8
8	1	7	0	12.5	10	3	616.3333333	2	0.214285714	1998	1.703266422	Low_use	Dead Bait	RD		47.14750227	29.23145141	3
8	1	3	0	12.5	10	5	575.8	3	0.555555556	1998	1.703266422	Low_use	Live Bait	RD		23.34939032	14.476622	5
8	1	3	0	12.5	10	2	600.5	2	0.333333333	1998	1.703266422	Low_use	Dead Bait	RD		23.34939032	14.476622	4
1	1	2.5	0	15.25	15	0		2	0	1998	0.737733775	Low_use	Live Bait	RD		31.58165556	19.58062645	10
5	1	3	0	16.75	7.5	1	512	2	0.166666667	1998	1.34037137	Low_use	Artificial	RD		439.1190711	272.2538241	5
5	1	4.5	0	16.75	7.5	0		2	0	1998	1.34037137	Low_use	Other	RD		215.5803461	133.6598146	0
5	1	4	1	17.5	22.5	0		3	0	1998	1.34037137	Low_use	Live Bait	RD		209.3994541	129.8276615	1
5	1	2	1	17.5	22.5	0		5	0	1998	1.34037137	Low_use	Live Bait	RD		209.3994541	129.8276615	0
5	1	4	0	21.15	22	0		2	0	1998	1.34037137	Low_use	Other	RD		34.83529955	21.59788572	5
6	1	3.5	0	22.75	10	0		2	0	1998	0.918335013	Low_use	Live Bait	RD		26.27637864	16.29135476	10
6	1	3	0	18.9	17.5	0		1	0	1998	0.918335013	Low_use	Artificial	RD		38.70016995	23.99410537	4
6	1	5	0	18.9	17.5	1	638	2	0.1	1998	0.918335013	Low_use	Live Bait	RD		38.70016995	23.99410537	10
6	1	3	0	23.25	9.5	0		1	0	1998	0.918335013	Low_use	Dead Bait	RD		55.67830745	34.52055062	10
6	1	4	0	17	10	0		2	0	1998	0.918335013	Low_use	Artificial	RD		564.9067629	350.242193	4
6	1	4	0	17	10	0		2	0	1998	0.918335013	Low_use	Live Bait	RD		286.1809648	177.4321982	8
6	1	3	0	17	10	0		1	0	1998	0.918335013	Low_use	Live Bait	RD		35.02088189	21.71294677	3
7	1	2.5	0	23	12	0		2	0	1998	0.664626937	Low_use	Artificial	RD		34.84502786	21.60391727	5
7	1	8	0	21.5	5	3		1	0.375	1998	0.664626937	Low_use	Artificial	RD		38.7136978	24.00249264	10
7	1	7	0	21.5	5	3	717.6666667	1	0.428571429	1998	0.664626937	Low_use	Artificial	RD		38.7136978	24.00249264	10
7	1	0.5	0	19.5	14	0		2	0	1998	0.664626937	Low_use	Artificial	RD		41.30318249	25.60797314	5
7	1	1.5	0	17.5	16.5	0		2	0	1998	0.664626937	Low_use	Artificial	RD		38.7136978	24.00249264	3
7	1	3	0	17.5	16.5	0		4	0	1998	0.664626937	Low_use	Live Bait	RD		38.7136978	24.00249264	8
8	1	4.5	0	24.5	5	0		3	0	1998	1.703266422	Low_use	Dead Bait	RD		74.66362567	46.29144792	1
8	1	2	0	24.5	5	0		2	0	1998	1.703266422	Low_use	Dead Bait	RD		74.66362567	46.29144792	1
8	1	4.5	0	24.5	5	3	660.3333333	1	0.666666667	1998	1.703266422	Low_use	Dead Bait	RD		23.28959496	14.43954888	8
8	1	4	0	24.5	5	1	662	2	0.125	1998	1.703266422	Low_use	Artificial	RD		23.28959496	14.43954888	5
8	1	2	0	24.5	5	1	685	1	0.5	1998	1.703266422	Low_use	Artificial	RD		23.28959496	14.43954888	10
8	1	9	0	19.75	11.5	0		2	0	1998	1.703266422	Low_use	Dead Bait	RD		26.48767598	16.42235911	0
8	1	5	0	19.75	11.5	2	632.5	2	0.2	1998	1.703266422	Low_use	Dead Bait	RD		26.48767598	16.42235911	5
8	1	8.5	0	19.75	11.5	0		1	0	1998	1.703266422	Low_use	Dead Bait	RD		26.48767598	16.42235911	8
8	1	6.5	0	19.75	11.5	2	564.5	3	0.102564103	1998	1.703266422	Low_use	Artificial	RD		79.01915932	48.99187878	10
2	1	1.5	0	17	5	0		2	0	1998	0.928220317	Low_use	Other	RD		76.4958296	47.42741435	0
2	1	5.5	0	17	5	0		4	0	1998	0.928220317	Low_use	Dead Bait	RD		318.2674814	197.3258385	10
2	1	3.5	0	17	5	0		2	0	1998	0.928220317	Low_use	Other	RD		12.68232193	7.863039597	4
2	1	3.5	0	12.2	12.5	1	610	1	0.285714286	1998	0.928220317	Low_use	Artificial	RD		77.58540419	48.1029506	5
5	1	3	0	19.4	13	1	528	2	0.166666667	1998	1.34037137	Low_use	Artificial	RD		28.82604356	17.87214701	2
5	1	2.5	0	19.4	13	0		2	0	1998	1.34037137	Low_use	Dead Bait	RD		39.53089278	24.50915352	5
5	1	3.5	0	19.4	13	0		3	0	1998	1.34037137	Low_use	Dead Bait	RD		218.5053296	135.4733044	2
5	1	5	0	15.85	7	2	595.5	2	0.2	1998	1.34037137	Low_use	Artificial	RD		500.1614946	310.1001267	8
5	1	5	0	15.85	7	0		2	0	1998	1.34037137	Low_use	Artificial	RD		374.6714748	232.2963144	4
5	2	4	0	15.85	7	6	567.8333333	5	0.3	1998	1.34037137	Low_use	Artificial	RD		246.5014479	152.8308977	7
5	1	4	0	15.85	7	2	510	2	0.25	1998	1.34037137	Low_use	Artificial	RD		334.7159563	207.5238929	4
5	1	3.5	0	15.85	7	0		1	0	1998	1.34037137	Low_use	Other	RD		0.677521319	0.420063218	10
5	1	3	0	15.85	7	0		2	0	1998	1.34037137	Low_use	Artificial	RD		209.3994541	129.8276615	2
6	1	5.5	1	20.8	18.5	1	524	1	0.181818182	1998	0.918335013	Low_use	Other	RD		55.67830745	34.52055062	7
6	1	3.5	0	19.45	8	0		2	0	1998	0.918335013	Low_use	Live Bait	RD		47.40738307	29.3925775	1
6	1	6	0	19.45	8	0		1	0	1998	0.918335013	Low_use	Artificial	RD		47.40738307	29.3925775	2
6	1	4.5	0	19.7	9.5	0		1	0	1998	0.918335013	Low_use	Artificial	RD		55.67830745	34.52055062	7
6	1	5.5	0	19.7	9.5	1	560	1	0.181818182	1998	0.918335013	Low_use	Other	RD		55.67830745	34.52055062	10
6	1	6	0	19.7	9.5	1	545	1	0.166666667	1998	0.918335013	Low_use	Artificial	RD		55.67830745	34.52055062	9
6	1	5.5	0	19.7	9.5	0		1	0	1998	0.918335013	Low_use	Dead Bait	RD		55.67830745	34.52055062	2
6	1	3	0	21.8	16	0		3	0	1998	0.918335013	Low_use	Dead Bait	RD		26.27637864	16.29135476	0
6	1	6	0	21.8	16	0		2	0	1998	0.918335013	Low_use	Artificial	RD		26.27637864	16.29135476	1
6	1	8	0	21.8	16	3	595.3333333	2	0.1875	1998	0.918335013	Low_use	Live Bait	RD		50.0098863	31.00612951	4
6	1	4.5	0	21.8	16	0		3	0	1998	0.918335013	Low_use	Artificial	RD		26.27637864	16.29135476	2
6	1	2	0	21.8	16	2	602.5	3	0.333333333	1998	0.918335013	Low_use	Live Bait	RD		26.27637864	16.29135476	5
7	1	4.5	0	24.5	15	0		2	0	1998	0.664626937	Low_use	Artificial	RD		38.92212968	24.1317204	2
7	1	3.5	1	23	12.5	0		2	0	1998	0.664626937	Low_use	Dead Bait	RD		38.7136978	24.00249264	5
2	1	3	0	18.3	17	0		1	0	1998	0.928220317	Low_use	Live Bait	RD		84.99180762	52.69492072	10
3	1	5.5	0	17	14.5	0		2	0	1998	1.195099954	Low_use	Other	RD		135.9432243	84.28479907	8
4	1	1	1	17	15.5	0		2	0	1998	1.346485569	Low_use	Other	RD		66.26730937	41.08573181	0
4	1	5	1	17	15.5	0		2	0	1998	1.346485569	Low_use	Artificial	RD		66.26730937	41.08573181	1
4	1	4	1	17	15.5	0		2	0	1998	1.346485569	Low_use	Dead Bait	RD		66.26730937	41.08573181	0
4	1	4.5	0	16.45	11	0		3	0	1998	1.346485569	Low_use	Live Bait	RD		161.8733206	100.3614588	0
4	1	5	0	17.5	10	0		4	0	1998	1.346485569	Low_use	Live Bait	RD		49.92265184	30.95204414	0
4	1	6	0	17.5	10	0		2	0	1998	1.346485569	Low_use	Live Bait	RD		262.8851258	162.988778	4
4	1	4	0	17.5	10	0		2	0	1998	1.346485569	Low_use	Dead Bait	RD		210.6409726	130.597403	5
4	1	1.5	0	17.5	10	0		2	0	1998	1.346485569	Low_use	Dead Bait	RD		11.02171843	6.833465427	1
5	1	3.5	0	16.75	7.5	1	590	2	0.142857143	1998	1.34037137	Low_use	Live Bait	RD		20.05802084	12.43597292	10
3	1	7	0	19.5	17.5	0		2	0	1998	1.195099954	Low_use	Dead Bait	RD		140.3104469	86.99247708	0
3	1	7	0	24.75	19	0		2	0	1998	1.195099954	Low_use	Artificial	RD		73.99780288	45.87863779	7
6	1	2.5	1	23.3	11	0		3	0	1998	0.918335013	Low_use	Live Bait	RD		38.89655423	24.11586362	5
6	1	4	1	23.3	11	0		1	0	1998	0.918335013	Low_use	Live Bait	RD		38.89655423	24.11586362	0
6	1	5.5	1	23.3	11	0		1	0	1998	0.918335013	Low_use	Artificial	RD		30.43712351	18.87101658	7
6	1	5.5	1	23.3	11	6	554.6666667	2	0.545454545	1998	0.918335013	Low_use	Live Bait	RD		38.89655423	24.11586362	10
6	1	4	0	17.55	22.5	0		3	0	1998	0.918335013	Low_use	Live Bait	RD		30.41305052	18.85609132	1
6	1	1.5	0	17.55	22.5	3	618.3333333	2	1	1998	0.918335013	Low_use	Live Bait	RD		49.64007223	30.77684478	6
6	1	8.5	0	17.55	22.5	0		1	0	1998	0.918335013	Low_use	Live Bait	RD		218.6130513	135.5400918	10
6	1	2.5	0	17.55	22.5	0		2	0	1998	0.918335013	Low_use	Live Bait	RD		38.70016995	23.99410537	2
6	2	8.5	0	21.25	16	2	558	2	0.117647059	1998	0.918335013	Low_use	Other	RD		547.0589661	339.176559	8
6	1	4.5	0	21.25	16	0		1	0	1998	0.918335013	Low_use	Dead Bait	RD		228.1089485	141.4275481	2
8	1	10	0	20.5	5.5	0		2	0	1998	1.703266422	Low_use	Other	RD		33.86140507	20.99407114	9
8	1	3.5	0	23	12.5	1	540	1	0.285714286	1998	1.703266422	Low_use	Live Bait	RD		22.75089282	14.10555355	9
8	1	6	0	23	12.5	2	576.5	3	0.111111111	1998	1.703266422	Low_use	Artificial	RD		22.75089282	14.10555355	2
8	1	9.5	0	24.25	22.5	3	635.3333333	3	0.105263158	1998	1.703266422	Low_use	Dead Bait	RD		79.01915932	48.99187878	7
8	1	12	0	24.25	22.5	2	679	3	0.055555556	1998	1.703266422	Low_use	Dead Bait	RD		28.48933626	17.66338848	2
1	1	5	0	19.85	7.5	0		2	0	1998	0.737733775	Low_use	Live Bait	RD		26.55421656	16.46361427	2
1	1	5	0	25.75	17.5	0		4	0	1998	0.737733775	Low_use	Dead Bait	RD		29.46927036	18.27094762	0
1	1	8	0	25.75	17.5	0		2	0	1998	0.737733775	Low_use	Live Bait	RD		40.22697288	24.94072319	10
6	1	3	1	24.5	11	0		1	0	1998	0.918335013	Low_use	Dead Bait	RD		263.39148	163.3027176	0
6	2	3.5	0	20.6	24.5	1	531	5	0.057142857	1998	0.918335013	Low_use	Live Bait	RD		218.6130513	135.5400918	5
6	2	8.5	0	23.6	7.5	0		3	0	1998	0.918335013	Low_use	Other	RD		55.67830745	34.52055062	7
6	1	6	0	23.6	7.5	0		1	0	1998	0.918335013	Low_use	Artificial	RD		547.0589661	339.176559	10
7	1	21	0	25.5	16.5	2	683.5	2	0.047619048	1998	0.664626937	Low_use	Artificial	RD		41.30318249	25.60797314	10
7	1	3	0	24	8.5	1	645	1	0.333333333	1998	0.664626937	Low_use	Artificial	RD		38.7136978	24.00249264	5
7	1	3	0	26.5	15	1	670	1	0.333333333	1998	0.664626937	Low_use	Artificial	RD		38.7136978	24.00249264	7
7	1	4	0	26.5	15	1	560	1	0.25	1998	0.664626937	Low_use	Artificial	RD		38.7136978	24.00249264	10
7	1	6	0	26.5	15	5	560.6	2	0.416666667	1998	0.664626937	Low_use	Artificial	RD		38.7136978	24.00249264	8
8	1	5	0	27.5	8	0		2	0	1998	1.703266422	Low_use	Dead Bait	RD		102.993781	63.85614422	5
8	1	22	1	27.5	16	14	628.5	3	0.212121212	1998	1.703266422	Low_use	Dead Bait	RD		46.73918415	28.97829417	10
8	1	6.5	1	27.5	16	0		3	0	1998	1.703266422	Low_use	Dead Bait	RD		23.25436276	14.41770491	3
8	1	7	1	26	11	4	609.75	3	0.19047619	1998	1.703266422	Low_use	Dead Bait	RD		26.48767598	16.42235911	1
8	1	8	1	26	11	4	580.25	3	0.166666667	1998	1.703266422	Low_use	Dead Bait	RD		26.48767598	16.42235911	8
8	1	5.5	1	26	11	0		1	0	1998	1.703266422	Low_use	Artificial	RD		26.48767598	16.42235911	5
5	1	3	0	24.5	10.5	2	614	4	0.166666667	1998	1.34037137	Low_use	Live Bait	RD		214.6068172	133.0562267	2
5	1	4	0	24.5	10.5	0		3	0	1998	1.34037137	Low_use	Live Bait	RD		16.92338802	10.49250057	2
5	1	6	0	24.5	10.5	1	541	2	0.083333333	1998	1.34037137	Low_use	Live Bait	RD		16.92338802	10.49250057	1
5	1	5	0	24.5	10.5	1	607	5	0.04	1998	1.34037137	Low_use	Live Bait	RD		174.0514741	107.9119139	0
5	2	4.5	0	24.5	10.5	0		4	0	1998	1.34037137	Low_use	Live Bait	RD		263.6661114	163.4729891	2
5	1	3	0	24.5	10.5	0		4	0	1998	1.34037137	Low_use	Live Bait	RD		214.6068172	133.0562267	7
5	1	6	0	24.5	10.5	1	640	1	0.166666667	1998	1.34037137	Low_use	Artificial	RD		263.6661114	163.4729891	7
5	1	4	0	24.5	10.5	0		2	0	1998	1.34037137	Low_use	Live Bait	RD		283.2691981	175.6269028	8
5	1	4	0	24.5	10.5	0		1	0	1998	1.34037137	Low_use	Live Bait	RD		263.6661114	163.4729891	3
5	2	6	0	24.5	10.5	0		3	0	1998	1.34037137	Low_use	Live Bait	RD		16.92338802	10.49250057	8
5	1	6.5	0	24.5	10.5	1	545	1	0.153846154	1998	1.34037137	Low_use	Live Bait	RD		214.6068172	133.0562267	0
5	2	7.5	0	24.5	10.5	6	617.8333333	3	0.266666667	1998	1.34037137	Low_use	Live Bait	RD		16.92338802	10.49250057	10
5	1	4.5	0	24.5	10.5	1	659	2	0.111111111	1998	1.34037137	Low_use	Live Bait	RD		214.6068172	133.0562267	10
3	1	3	0	24.25	19	1	545	3	0.111111111	1998	1.195099954	Low_use	Live Bait	RD		96.88671234	60.06976165	7
3	1	9	0	24.25	19	0		3	0	1998	1.195099954	Low_use	Live Bait	RD		162.7824766	100.9251355	0
4	1	9	0	21.25	23.5	2	602.5	2	0.111111111	1998	1.346485569	Low_use	Other	RD		247.4614614	153.4261061	8
4	1	17	0	21.25	23.5	6	613.3333333	2	0.176470588	1998	1.346485569	Low_use	Other	RD		61.16893517	37.92473981	5
4	1	7	0	21.25	23.5	0		3	0	1998	1.346485569	Low_use	Other	RD		61.16893517	37.92473981	2
4	1	3	0	24.75	4	0		3	0	1998	1.346485569	Low_use	Dead Bait	RD		39.26475815	24.34415005	8
4	1	7.5	0	23.5	23	0		2	0	1998	1.346485569	Low_use	Live Bait	RD		236.473553	146.6136029	1
4	1	9.5	0	23.5	23	0		4	0	1998	1.346485569	Low_use	Artificial	RD		185.9082568	115.2631192	9
1	1	4	0	19.85	7.5	1	636	1	0.25	1998	0.737733775	Low_use	Dead Bait	RD		26.55421656	16.46361427	5
1	1	7	0	23.5	13	0		2	0	1998	0.737733775	Low_use	Dead Bait	RD		98.05410704	60.79354636	9
2	1	6	1	27.35	7.5	0		1	0	1998	0.928220317	Low_use	Artificial	RD		68.54855462	42.50010386	4
2	1	4	0	21.6	13	0		1	0	1998	0.928220317	Low_use	Artificial	RD		87.47481352	54.23438438	7
2	1	5.5	0	21.6	13	0		2	0	1998	0.928220317	Low_use	Artificial	RD		236.6417361	146.7178764	6
2	1	11.5	0	25.25	8.5	0		1	0	1998	0.928220317	Low_use	Live Bait	RD		76.4958296	47.42741435	6
3	1	3.5	0	28.75	12.5	0		1	0	1998	1.195099954	Low_use	Artificial	RD		140.3104469	86.99247708	5
3	1	2	0	23.75	9.5	0		2	0	1998	1.195099954	Low_use	Artificial	RD		14.7264513	9.130399806	0
1	1	4	0	23.5	13	0		2	0	1998	0.737733775	Low_use	Artificial	RD		40.22697288	24.94072319	5
1	1	5	0	23.35	11.5	0		2	0	1998	0.737733775	Low_use	Dead Bait	RD		24.61556044	15.26164747	5
1	1	1	0	23.35	11.5	0		2	0	1998	0.737733775	Low_use	Live Bait	RD		24.61556044	15.26164747	0
4	1	5	0	17.5	16.5	0		2	0	1998	1.346485569	Low_use	Live Bait	RD		116.0316192	71.9396039	10
4	1	9.5	0	16.05	8.5	0		2	0	1998	1.346485569	Low_use	Dead Bait	RD		187.4908409	116.2443214	10
4	1	9.5	0	16.05	8.5	3	540.3333333	1	0.315789474	1998	1.346485569	Low_use	Dead Bait	RD		248.0741921	153.8059991	8
4	1	2.5	0	16.05	8.5	0		4	0	1998	1.346485569	Low_use	Live Bait	RD		21.85436047	13.54970349	10
4	1	6.5	0	16.05	8.5	0		2	0	1998	1.346485569	Low_use	Dead Bait	RD		232.4859694	144.141301	2
4	1	9	0	16.05	8.5	6	573.1666667	2	0.333333333	1998	1.346485569	Low_use	Dead Bait	RD		66.26730937	41.08573181	10
5	1	3.5	0	18.9	6	0		3	0	1998	1.34037137	Low_use	Live Bait	RD		20.05802084	12.43597292	6
5	1	2.5	0	18.9	6	0		2	0	1998	1.34037137	Low_use	Artificial	RD		813.6175474	504.4428794	0
5	1	8.5	0	18.9	6	0		3	0	1998	1.34037137	Low_use	Other	RD		266.7871041	165.4080045	0
5	1	2	0	18.1	10.5	0		2	0	1998	1.34037137	Low_use	Live Bait	RD		266.7871041	165.4080045	2
5	1	2.5	0	18.1	10.5	0		2	0	1998	1.34037137	Low_use	Live Bait	RD		266.7871041	165.4080045	3
5	1	6	0	18.1	10.5	1	690	1	0.166666667	1998	1.34037137	Low_use	Live Bait	RD		20.05802084	12.43597292	8
5	1	5	0	21	17.5	0		1	0	1998	1.34037137	Low_use	Other	RD		379.1321594	235.0619388	8
5	1	6.5	0	21	17.5	1	576	2	0.076923077	1998	1.34037137	Low_use	Artificial	RD		16.92338802	10.49250057	5
5	1	3.5	0	21	17.5	0		2	0	1998	1.34037137	Low_use	Artificial	RD		144.0738479	89.3257857	2
5	1	6	0	21	17.5	1	575	2	0.083333333	1998	1.34037137	Low_use	Artificial	RD		16.92338802	10.49250057	6
2	1	8	0	12.2	12.5	0		2	0	1998	0.928220317	Low_use	Artificial	RD		11.20537848	6.947334658	5
2	1	3	0	17.5	9	0		2	0	1998	0.928220317	Low_use	Live Bait	RD		24.15951124	14.97889697	2
2	1	6	0	17.5	9	2	614	2	0.166666667	1998	0.928220317	Low_use	Artificial	RD		24.15951124	14.97889697	6
2	1	2.5	0	16.5	15	1	559	1	0.4	1998	0.928220317	Low_use	Live Bait	RD		81.03804349	50.24358696	6
3	1	7	0	20	11	0		4	0	1998	1.195099954	Low_use	Dead Bait	RD		73.99780288	45.87863779	7
3	1	3.5	0	20	11	0		2	0	1998	1.195099954	Low_use	Dead Bait	RD		19.47162403	12.0724069	6
3	1	4	0	20	11	0		3	0	1998	1.195099954	Low_use	Dead Bait	RD		94.28914955	58.45927272	10
3	1	5.5	0	20	11	0		2	0	1998	1.195099954	Low_use	Artificial	RD		268.8789778	166.7049662	5
3	1	3.5	0	20	11	0		1	0	1998	1.195099954	Low_use	Dead Bait	RD		69.7261143	43.23019087	8
3	1	3.5	0	20	11	0		2	0	1998	1.195099954	Low_use	Dead Bait	RD		19.47162403	12.0724069	8
4	1	6	0	19.55	13.5	12	563.8333333	4	0.5	1998	1.346485569	Low_use	Dead Bait	RD		15.25338132	9.457096418	5
4	1	7	0	19.55	13.5	3	572.6666667	2	0.214285714	1998	1.346485569	Low_use	Artificial	RD		201.8166659	125.1263329	0
4	1	7	0	19.55	13.5	4	532.5	3	0.19047619	1998	1.346485569	Low_use	Dead Bait	RD		61.16893517	37.92473981	10
4	1	5.5	1	24.1	3	1	564	1	0.181818182	1998	1.346485569	Low_use	Artificial	RD		67.32511569	41.74157173	4
4	1	8.5	1	24.1	3	0		3	0	1998	1.346485569	Low_use	Other	RD		238.5234014	147.8845089	8
4	1	8	1	24.1	3	6	553.3333333	3	0.25	1998	1.346485569	Low_use	Artificial	RD		67.32511569	41.74157173	3
4	1	6	0	18.75	4.5	0		3	0	1998	1.346485569	Low_use	Live Bait	RD		61.16893517	37.92473981	4
2	1	2	0	14.45	10	0		4	0	1998	0.928220317	Low_use	Live Bait	RD		90.2381713	55.94766621	8
2	1	6	0	14.45	10	0		3	0	1998	0.928220317	Low_use	Live Bait	RD		34.00589148	21.08365272	2
2	1	5	0	14.45	10	0		2	0	1998	0.928220317	Low_use	Live Bait	RD		34.00589148	21.08365272	5
5	2	9	0	28.75	8	2	548	3	0.074074074	1998	1.34037137	High_use	Other	RD		0.677521319	0.420063218	7
5	1	8.5	0	28.75	8	3	572.6666667	1	0.352941176	1998	1.34037137	High_use	Artificial	RD		72.79715326	45.13423502	8
5	1	1	0	30.05	11	3	661.3333333	1	3	1998	1.34037137	High_use	Live Bait	RD		342.3785425	212.2746964	10
5	1	1.5	0	30.05	11	0		1	0	1998	1.34037137	High_use	Artificial	RD		20.05802084	12.43597292	5
5	1	5.5	0	32	12.5	3	605.3333333	4	0.136363636	1998	1.34037137	High_use	Live Bait	RD		16.92338802	10.49250057	10
5	2	8	0	32	12.5	13	650.3333333	5	0.325	1998	1.34037137	High_use	Live Bait	RD		195.99944	121.5196528	10
5	1	4.5	0	32	12.5	0		3	0	1998	1.34037137	High_use	Artificial	RD		61.21692565	37.9544939	1
5	1	4.5	0	32	12.5	0		2	0	1998	1.34037137	High_use	Other	RD		61.21692565	37.9544939	7
5	1	5	0	32	12.5	3	612.6666667	1	0.6	1998	1.34037137	High_use	Live Bait	RD		43.89897707	27.21736578	8
5	1	3	0	32	12.5	0		6	0	1998	1.34037137	High_use	Live Bait	RD		214.6068172	133.0562267	0
5	1	6	0	32	12.5	0		2	0	1998	1.34037137	High_use	Live Bait	RD		16.92338802	10.49250057	10
5	1	3.5	0	32	12.5	0		3	0	1998	1.34037137	High_use	Live Bait	RD		214.6068172	133.0562267	0
5	1	6	0	32	12.5	3	598	4	0.125	1998	1.34037137	High_use	Live Bait	RD		233.1266796	144.5385414	6
5	1	9	0	32	12.5	9	637.8333333	4	0.25	1998	1.34037137	High_use	Live Bait	RD		214.6068172	133.0562267	10
5	1	5	0	32	12.5	0		4	0	1998	1.34037137	High_use	Live Bait	RD		16.92338802	10.49250057	8
5	1	3	0	32	12.5	0		2	0	1998	1.34037137	High_use	Other	RD		530.0873545	328.6541598	10
5	2	4	0	32	12.5	12	615.1666667	5	0.6	1998	1.34037137	High_use	Live Bait	RD		214.6068172	133.0562267	10
6	1	5	0	27.5	6	5	593.6	2	0.5	1998	0.918335013	Low_use	Live Bait	RD		47.40738307	29.3925775	9
6	1	3.5	0	27.5	6	0		2	0	1998	0.918335013	Low_use	Live Bait	RD		268.7093193	166.599778	2
6	1	7	0	27.5	6	0		2	0	1998	0.918335013	Low_use	Other	RD		47.40738307	29.3925775	3
6	1	6.5	0	27.5	6	2	541	1	0.307692308	1998	0.918335013	Low_use	Live Bait	RD		47.40738307	29.3925775	10
6	1	5	1	26.65	17	1	682	2	0.1	1998	0.918335013	Low_use	Live Bait	RD		41.0061597	25.42381901	2
6	2	8	1	28.75	13.5	12	600.1666667	4	0.375	1998	0.918335013	Low_use	Live Bait	RD		285.3531198	176.9189343	9
7	1	6	0	33	7.5	0		2	0	1998	0.664626937	Low_use	Artificial	RD		33.82601619	20.97213004	1
7	1	3.5	0	29.5	12.5	0		5	0	1998	0.664626937	High_use	Dead Bait	RD		13.30706391	8.250379624	5
7	1	3.5	0	27.3	16.5	0		4	0	1998	0.664626937	High_use	Live Bait	RD		33.82601619	20.97213004	0
7	1	6.5	0	28.25	17.5	0		2	0	1998	0.664626937	Low_use	Artificial	RD		38.7136978	24.00249264	0
7	1	8	0	28.25	17.5	2	710	2	0.125	1998	0.664626937	Low_use	Live Bait	RD		38.7136978	24.00249264	6
7	1	3	0	28.25	17.5	1	604	3	0.111111111	1998	0.664626937	Low_use	Artificial	RD		38.7136978	24.00249264	5
7	1	2	0	28.25	17.5	0		2	0	1998	0.664626937	Low_use	Live Bait	RD		38.7136978	24.00249264	2
7	2	7.5	1	28.5	7.5	4	553.25	3	0.177777778	1998	0.664626937	Low_use	Live Bait	RD		33.82601619	20.97213004	10
8	1	5	0	37	13.5	4	623.75	2	0.4	1998	1.703266422	High_use	Artificial	RD		26.48767598	16.42235911	6
8	1	6	0	29.75	16	1	439	4	0.041666667	1998	1.703266422	High_use	Artificial	RD		34.64908974	21.48243564	8
8	2	10	0	29.75	16	0		2	0	1998	1.703266422	High_use	Other	RD		739.4606242	458.465587	10
8	1	8	0	29	14	2	545	2	0.125	1998	1.703266422	High_use	Artificial	RD		23.34939032	14.476622	8
8	1	4.5	0	31.5	13.5	2	613	1	0.444444444	1998	1.703266422	High_use	Artificial	RD		26.48767598	16.42235911	10
8	1	5	0	31.5	13.5	0		2	0	1998	1.703266422	High_use	Artificial	RD		26.48767598	16.42235911	6
8	1	7	0	31.5	13.5	6	607.3333333	3	0.285714286	1998	1.703266422	High_use	Dead Bait	RD		475.3206503	294.6988032	5
8	1	5.5	0	31.5	13.5	4	639.5	3	0.242424242	1998	1.703266422	High_use	Dead Bait	RD		79.01915932	48.99187878	9
8	1	7.5	0	31.5	13.5	0		4	0	1998	1.703266422	High_use	Artificial	RD		26.48767598	16.42235911	6
1	1	4	0	27.75	13.5	0		2	0	1998	0.737733775	Low_use	Dead Bait	RD		29.53480848	18.31158126	0
1	1	8.5	0	28.75	2.5	0		2	0	1998	0.737733775	High_use	Dead Bait	RD		43.0652348	26.70044558	1
1	1	3	0	28.1	12.5	0		3	0	1998	0.737733775	High_use	Dead Bait	RD		26.55421656	16.46361427	10
1	1	5.5	0	28.1	12.5	1	524	2	0.090909091	1998	0.737733775	High_use	Artificial	RD		429.3542302	266.1996227	7
1	1	5.5	0	28.1	12.5	0		2	0	1998	0.737733775	High_use	Artificial	RD		429.3542302	266.1996227	7
1	1	3.5	0	28.1	12.5	0		1	0	1998	0.737733775	High_use	Artificial	RD		26.55421656	16.46361427	5
1	1	5	0	29.2	10	4	677	3	0.266666667	1998	0.737733775	High_use	Live Bait	RD		14.34927158	8.89654838	10
1	1	3.5	0	29.75	6.5	0		2	0	1998	0.737733775	High_use	Dead Bait	RD		20.97885736	13.00689156	5
6	1	4	0	27.05	10	1		2	0.125	1998	0.918335013	High_use	Live Bait	RD		30.41305052	18.85609132	1
6	1	6	0	27.05	10	6	563.5	2	0.5	1998	0.918335013	High_use	Live Bait	RD		94.36779223	58.50803118	10
6	1	7.5	0	27.05	10	0		1	0	1998	0.918335013	High_use	Artificial	RD		49.64007223	30.77684478	1
6	1	5	0	28.1	19	0		2	0	1998	0.918335013	High_use	Live Bait	RD		26.27637864	16.29135476	6
6	1	10	0	29.5	17.5	2	638.5	2	0.1	1998	0.918335013	High_use	Dead Bait	RD		30.43712351	18.87101658	10
6	1	3	0	29.5	17.5	0		1	0	1998	0.918335013	High_use	Live Bait	RD		38.89655423	24.11586362	0
6	1	4	0	29.5	17.5	0		3	0	1998	0.918335013	High_use	Artificial	RD		30.43712351	18.87101658	0
6	1	5.5	0	29.5	17.5	3	555	2	0.272727273	1998	0.918335013	High_use	Live Bait	RD		38.89655423	24.11586362	5
6	1	7.5	0	26.5	9	0		2	0	1998	0.918335013	High_use	Other	RD		233.0043078	144.4626708	5
6	1	5.5	0	26.5	9	2	573.5	2	0.181818182	1998	0.918335013	High_use	Live Bait	RD		47.40738307	29.3925775	0
6	1	9	0	30	8	1	565	3	0.037037037	1998	0.918335013	High_use	Artificial	RD		218.6130513	135.5400918	3
6	1	4	0	30	8	9	573.5	3	0.75	1998	0.918335013	High_use	Dead Bait	RD		48.36983907	29.98930022	9
6	1	4.5	0	30	8	0		2	0	1998	0.918335013	High_use	Live Bait	RD		38.70016995	23.99410537	7
6	1	4.5	0	30	8	4	597.6666667	1	0.888888889	1998	0.918335013	High_use	Artificial	RD		38.70016995	23.99410537	7
7	1	9	0	25	16.5	0		1	0	1998	0.664626937	Low_use	Live Bait	RD		41.30318249	25.60797314	0
7	1	5.5	0	33	7.5	1	701	1	0.181818182	1998	0.664626937	Low_use	Live Bait	RD		33.82601619	20.97213004	6
4	1	3	0	23.5	23	0		2	0	1998	1.346485569	Low_use	Other	RD		532.5610606	330.1878576	7
4	1	7	0	25.4	6	0		3	0	1998	1.346485569	Low_use	Live Bait	RD		246.455739	152.8025582	9
5	1	5	0	22.05	21.5	0		2	0	1998	1.34037137	Low_use	Live Bait	RD		55.67830745	34.52055062	3
5	1	2.5	0	22.05	21.5	3	593.3333333	1	1.2	1998	1.34037137	Low_use	Artificial	RD		55.67830745	34.52055062	10
5	1	4	0	22.05	21.5	0		2	0	1998	1.34037137	Low_use	Live Bait	RD		228.1089485	141.4275481	5
5	1	3	0	22.05	21.5	2	653.5	4	0.166666667	1998	1.34037137	Low_use	Live Bait	RD		48.32556633	29.96185112	10
5	1	6	0	22.05	21.5	0		2	0	1998	1.34037137	Low_use	Live Bait	RD		285.259872	176.8611206	8
5	1	6	0	22.05	21.5	0		3	0	1998	1.34037137	Low_use	Live Bait	RD		248.2855443	153.9370375	10
5	1	9	0	22.05	21.5	0		4	0	1998	1.34037137	Low_use	Live Bait	RD		230.212126	142.7315181	5
5	1	5	0	22.05	21.5	2	671	1	0.4	1998	1.34037137	Low_use	Artificial	RD		55.67830745	34.52055062	7
5	1	6.5	0	21.1	12	0		2	0	1998	1.34037137	Low_use	Live Bait	RD		270.8074475	167.9006175	6
5	1	4	0	21.1	12	0		3	0	1998	1.34037137	Low_use	Live Bait	RD		40.45133217	25.07982595	6
5	1	4.5	0	21.1	12	2	531	1	0.444444444	1998	1.34037137	Low_use	Live Bait	RD		342.3785425	212.2746964	6
5	2	8	0	25.75	8	7	641	3	0.291666667	1998	1.34037137	Low_use	Other	RD		16.92338802	10.49250057	10
5	1	4.5	0	25.75	8	9	594.1666667	3	0.666666667	1998	1.34037137	Low_use	Artificial	RD		16.92338802	10.49250057	10
5	1	6.5	0	25.75	8	0		2	0	1998	1.34037137	Low_use	Live Bait	RD		16.92338802	10.49250057	10
5	1	4	0	25.75	8	2	549	2	0.25	1998	1.34037137	Low_use	Artificial	RD		16.92338802	10.49250057	7
5	2	7	0	25.75	8	2	527	3	0.095238095	1998	1.34037137	Low_use	Live Bait	RD		16.92338802	10.49250057	8
5	1	5	0	20.4	13.5	0		2	0	1998	1.34037137	Low_use	Artificial	RD		275.5147801	170.8191637	3
5	1	4	0	20.4	13.5	0		3	0	1998	1.34037137	Low_use	Other	RD		220.8893411	136.9513915	1
5	1	5.5	0	20.4	13.5	0		1	0	1998	1.34037137	Low_use	Other	RD		28.82604356	17.87214701	10
5	1	4.5	0	20.4	13.5	2	585	1	0.444444444	1998	1.34037137	Low_use	Artificial	RD		28.82604356	17.87214701	5
5	2	9	1	21	9	6	569.3333333	3	0.222222222	1998	1.34037137	Low_use	Live Bait	RD		246.5014479	152.8308977	7
5	1	8	1	21	9	4	555.25	2	0.25	1998	1.34037137	Low_use	Artificial	RD		54.01530418	33.48948859	5
6	1	8	0	25.55	14	5	567.8	2	0.3125	1998	0.918335013	Low_use	Live Bait	RD		56.11214957	34.78953273	9
6	1	6	0	22.05	21.5	0		4	0	1998	0.918335013	Low_use	Live Bait	RD		228.1089485	141.4275481	7
6	1	7	0	22.05	21.5	1	656	2	0.071428571	1998	0.918335013	Low_use	Live Bait	RD		285.259872	176.8611206	8
6	1	5.5	0	22.05	21.5	0		2	0	1998	0.918335013	Low_use	Live Bait	RD		48.32556633	29.96185112	10
6	1	6	0	22.05	21.5	0		2	0	1998	0.918335013	Low_use	Live Bait	RD		285.259872	176.8611206	3
6	1	5	0	22.05	21.5	0		3	0	1998	0.918335013	Low_use	Live Bait	RD		55.67830745	34.52055062	5
6	1	8	0	22.05	21.5	0		4	0	1998	0.918335013	Low_use	Artificial	RD		248.2855443	153.9370375	0
6	1	4	0	22.05	21.5	0		3	0	1998	0.918335013	Low_use	Live Bait	RD		48.32556633	29.96185112	8
6	1	4	0	22.05	21.5	0		2	0	1998	0.918335013	Low_use	Live Bait	RD		248.2855443	153.9370375	2
6	1	7	0	22.05	21.5	3	591.6666667	2	0.214285714	1998	0.918335013	Low_use	Artificial	RD		55.67830745	34.52055062	6
6	1	6.5	0	22.05	21.5	0		3	0	1998	0.918335013	Low_use	Live Bait	RD		514.385928	318.9192754	0
6	1	6	0	22.05	21.5	2	587	1	0.333333333	1998	0.918335013	Low_use	Live Bait	RD		228.1089485	141.4275481	8
6	1	4	0	22.05	21.5	0		2	0	1998	0.918335013	Low_use	Live Bait	RD		228.1089485	141.4275481	8
6	1	6.5	1	24.5	11	0		4	0	1998	0.918335013	Low_use	Live Bait	RD		55.67830745	34.52055062	1
6	1	6.5	1	24.5	11	0		2	0	1998	0.918335013	Low_use	Live Bait	RD		204.4916814	126.7848425	4
6	1	6.5	1	24.5	11	0		2	0	1998	0.918335013	Low_use	Live Bait	RD		204.4916814	126.7848425	4
5	1	8	0	24.5	10.5	2	549.5	4	0.0625	1998	1.34037137	Low_use	Live Bait	RD		214.6068172	133.0562267	7
5	1	5	0	24.5	10.5	4	584	2	0.4	1998	1.34037137	Low_use	Live Bait	RD		209.4475757	129.8574969	7
5	1	2	0	27.5	10	0		3	0	1998	1.34037137	Low_use	Live Bait	RD		265.3507942	164.5174924	1
5	1	7.5	0	28.3	16	0		3	0	1998	1.34037137	High_use	Live Bait	RD		42.19514331	26.16098885	8
5	2	4	0	28.3	16	9	619.5	3	0.75	1998	1.34037137	High_use	Live Bait	RD		42.19514331	26.16098885	10
5	1	5	0	28.3	16	0		1	0	1998	1.34037137	High_use	Live Bait	RD		220.9898198	137.0136883	5
5	1	6.5	0	28.3	16	0		2	0	1998	1.34037137	High_use	Artificial	RD		52.98080152	32.84809694	10
5	1	4	0	25.5	9	0		2	0	1998	1.34037137	High_use	Dead Bait	RD		2.275672499	1.410916949	0
5	2	7.5	0	30	18.5	5	613.8	3	0.222222222	1998	1.34037137	High_use	Live Bait	RD		298.9290964	185.3360398	8
5	1	6.5	0	30	18.5	0		2	0	1998	1.34037137	High_use	Other	RD		16.92338802	10.49250057	9
5	1	4.5	0	30	18.5	0		1	0	1998	1.34037137	High_use	Artificial	RD		16.92338802	10.49250057	1
5	1	5	0	30.5	18	0		2	0	1998	1.34037137	High_use	Dead Bait	RD		16.72558086	10.36986013	6
5	1	4	0	28.75	8	0		1	0	1998	1.34037137	High_use	Artificial	RD		0.677521319	0.420063218	3
7	1	7	0	30	12	3	682.6666667	1	0.428571429	1998	0.664626937	High_use	Artificial	RD		38.7136978	24.00249264	10
7	1	5	0	30.25	10	0		4	0	1998	0.664626937	High_use	Live Bait	RD		41.30318249	25.60797314	4
7	1	7	0	30.25	10	0		1	0	1998	0.664626937	High_use	Artificial	RD		41.30318249	25.60797314	9
7	1	6.5	0	30.25	10	1	589	1	0.153846154	1998	0.664626937	High_use	Live Bait	RD		41.30318249	25.60797314	0
7	1	6	0	30.25	10	1	599	2	0.083333333	1998	0.664626937	High_use	Live Bait	RD		41.30318249	25.60797314	9
7	1	4	0	30.25	10	0		1	0	1998	0.664626937	High_use	Live Bait	RD		41.30318249	25.60797314	4
7	1	7	0	30.25	10	0		2	0	1998	0.664626937	High_use	Dead Bait	RD		41.30318249	25.60797314	4
8	1	7.5	0	28.5	21.5	1	584	2	0.066666667	1998	1.703266422	Low_use	Artificial	RD		26.48767598	16.42235911	3
8	1	6	0	28.5	21.5	0		4	0	1998	1.703266422	Low_use	Artificial	RD		26.48767598	16.42235911	4
8	1	14.5	0	28.5	21.5	0		3	0	1998	1.703266422	Low_use	Live Bait	RD		79.01915932	48.99187878	5
8	1	4.5	0	28.5	21.5	0		6	0	1998	1.703266422	Low_use	Dead Bait	RD		79.01915932	48.99187878	4
8	1	4	0	28.5	21.5	0		2	0	1998	1.703266422	Low_use	Artificial	RD		26.48767598	16.42235911	0
8	1	6.5	0	28.5	21.5	1	650	2	0.076923077	1998	1.703266422	Low_use	Artificial	RD		26.48767598	16.42235911	10
8	1	5.5	0	28.5	21.5	0		3	0	1998	1.703266422	Low_use	Dead Bait	RD		26.48767598	16.42235911	8
8	1	5	0	28.5	21.5	0		3	0	1998	1.703266422	Low_use	Live Bait	RD		344.4231993	213.5423836	5
8	1	7	1	32	20	1	581	3	0.047619048	1998	1.703266422	Low_use	Artificial	RD		293.2684872	181.8264621	10
8	1	5	1	32	20	0		2	0	1998	1.703266422	Low_use	Artificial	RD		23.25436276	14.41770491	5
8	1	5	1	32	20	6	576.6666667	2	0.6	1998	1.703266422	Low_use	Artificial	RD		23.25436276	14.41770491	5
8	1	3	0	27.5	15	1	585	2	0.166666667	1998	1.703266422	High_use	Live Bait	RD		23.28959496	14.43954888	8
2	1	6.5	0	27.5	11.5	0		4	0	1998	0.928220317	High_use	Live Bait	RD		90.2381713	55.94766621	4
2	1	3	0	26.4	6.5	1	614	1	0.333333333	1998	0.928220317	High_use	Dead Bait	RD		57.28979496	35.51967288	5
2	1	6.5	0	27.05	14.5	0		3	0	1998	0.928220317	High_use	Dead Bait	RD		48.82763164	30.27313162	5
4	1	5	0	25.45	15	0		1	0	1998	1.346485569	High_use	Artificial	RD		135.942676	84.28445912	2
4	1	10	0	28	14	1	526	2	0.05	1998	1.346485569	High_use	Live Bait	RD		189.7056772	117.6175199	1
3	1	8.5	0	27	9	3	578.6666667	1	0.352941176	1998	1.195099954	Low_use	Dead Bait	RD		71.18326967	44.1336272	10
3	1	7.5	0	29.25	7.5	3	651.6666667	3	0.133333333	1998	1.195099954	High_use	Dead Bait	RD		153.4271022	95.12480336	7
3	1	7	0	29.25	7.5	0		2	0	1998	1.195099954	High_use	Dead Bait	RD		195.0564765	120.9350154	10
3	1	5	0	29.25	7.5	0		3	0	1998	1.195099954	High_use	Live Bait	RD		66.26730937	41.08573181	4
3	1	6	0	29.25	7.5	0		2	0	1998	1.195099954	High_use	Artificial	RD		248.0741921	153.8059991	4
3	1	6.5	0	25.45	15	0		2	0	1998	1.195099954	High_use	Dead Bait	RD		67.32511569	41.74157173	4
3	1	6	0	30.5	9	0		3	0	1998	1.195099954	High_use	Dead Bait	RD		233.7536036	144.9272342	2
3	1	5	0	30.5	9	2	1029.5	4	0.1	1998	1.195099954	High_use	Dead Bait	RD		233.7536036	144.9272342	5
3	1	28	0	30.5	9	0		4	0	1998	1.195099954	High_use	Dead Bait	RD		63.29826186	39.24492235	6
3	1	5	0	30.5	9	0		2	0	1998	1.195099954	High_use	Dead Bait	RD		233.7536036	144.9272342	5
4	1	3	0	24.75	16	1	560	4	0.083333333	1998	1.346485569	Low_use	Artificial	RD		201.8166659	125.1263329	7
4	1	6.5	0	24.75	16	0		4	0	1998	1.346485569	Low_use	Dead Bait	RD		15.25338132	9.457096418	7
4	1	7.5	0	24.75	16	0		3	0	1998	1.346485569	Low_use	Live Bait	RD		61.16893517	37.92473981	0
4	1	6	0	24.75	16	0		1	0	1998	1.346485569	Low_use	Live Bait	RD		80.63251227	49.99215761	8
4	1	5.5	0	26.75	17	0		2	0	1998	1.346485569	Low_use	Artificial	RD		235.8792177	146.245115	5
5	1	2	0	31.85	16	6	611.1666667	2	1.5	1998	1.34037137	High_use	Live Bait	RD		275.5147801	170.8191637	10
5	1	4	0	31.85	16	0		2	0	1998	1.34037137	High_use	Artificial	RD		28.82604356	17.87214701	9
5	1	11	0	31.85	16	0		2	0	1998	1.34037137	High_use	Live Bait	RD		51.21897833	31.75576656	3
5	1	2	0	33.75	16.5	2	534	2	0.5	1998	1.34037137	High_use	Artificial	RD		139.3004503	86.36627919	4
5	1	6	0	33.75	16.5	0		5	0	1998	1.34037137	High_use	Live Bait	RD		186.6161803	115.7020318	8
5	1	7	0	33.75	16.5	0		2	0	1998	1.34037137	High_use	Live Bait	RD		246.5014479	152.8308977	10
5	1	7	0	33.75	16.5	2	565	3	0.095238095	1998	1.34037137	High_use	Artificial	RD		76.51291771	47.43800898	5
5	1	7.5	0	33.75	16.5	3	582	3	0.133333333	1998	1.34037137	High_use	Artificial	RD		246.5014479	152.8308977	7
5	1	8	0	33.75	16.5	2	537	4	0.0625	1998	1.34037137	High_use	Artificial	RD		186.6161803	115.7020318	3
5	1	4	0	33.75	16.5	0		4	0	1998	1.34037137	High_use	Dead Bait	RD		209.3994541	129.8276615	5
5	1	4	0	33.75	16.5	1	622	3	0.083333333	1998	1.34037137	High_use	Dead Bait	RD		314.4496564	194.958787	5
5	1	5	0	33.75	16.5	0		2	0	1998	1.34037137	High_use	Artificial	RD		246.5014479	152.8308977	0
5	1	3	0	30.5	23	3	521.3333333	1	1	1998	1.34037137	High_use	Live Bait	RD		16.92338802	10.49250057	8
5	1	3	0	30.5	23	1	580	1	0.333333333	1998	1.34037137	High_use	Live Bait	RD		16.92338802	10.49250057	7
5	1	4	0	30.5	23	1	559	2	0.125	1998	1.34037137	High_use	Live Bait	RD		16.92338802	10.49250057	5
6	1	6	0	30.75	9	1	672	2	0.083333333	1998	0.918335013	High_use	Artificial	RD		275.5147801	170.8191637	8
6	1	6.5	0	30.75	9	0		2	0	1998	0.918335013	High_use	Other	RD		218.5053296	135.4733044	0
6	1	8	0	30	22.5	0		2	0	1998	0.918335013	High_use	Artificial	RD		277.8006235	172.2363866	8
6	1	4	0	30.15	22.5	1	664	1	0.25	1998	0.918335013	High_use	Live Bait	RD		38.89655423	24.11586362	6
6	1	2.5	0	30.15	22.5	0		1	0	1998	0.918335013	High_use	Live Bait	RD		38.89655423	24.11586362	0
6	1	3	0	30.15	22.5	1	613	3	0.111111111	1998	0.918335013	High_use	Dead Bait	RD		38.89655423	24.11586362	4
6	1	3.5	0	30.15	22.5	1	512	2	0.142857143	1998	0.918335013	High_use	Artificial	RD		38.89655423	24.11586362	8
6	1	6	0	30.15	22.5	0		2	0	1998	0.918335013	High_use	Live Bait	RD		82.64158304	51.23778148	10
6	1	4.5	1	29.5	20	0		2	0	1998	0.918335013	High_use	Live Bait	RD		552.2204439	342.3766752	5
6	1	7.5	1	29.5	20	0		1	0	1998	0.918335013	High_use	Live Bait	RD		228.1089485	141.4275481	5
6	1	4	1	29.5	20	0		2	0	1998	0.918335013	High_use	Live Bait	RD		321.531491	199.3495244	6
6	1	5	1	29.5	20	0		2	0	1998	0.918335013	High_use	Live Bait	RD		55.67830745	34.52055062	9
6	1	7.5	1	29.5	20	0		4	0	1998	0.918335013	High_use	Live Bait	RD		55.67830745	34.52055062	0
6	1	4.5	1	29.5	20	0		2	0	1998	0.918335013	High_use	Dead Bait	RD		228.1089485	141.4275481	0
6	2	5.5	1	29.5	20	1	530	4	0.045454545	1998	0.918335013	High_use	Dead Bait	RD		283.2490864	175.6144336	8
6	1	4.5	0	30.5	17	0		1	0	1998	0.918335013	High_use	Dead Bait	RD		47.40738307	29.3925775	4
6	1	4.5	0	30.5	17	0		2	0	1998	0.918335013	High_use	Dead Bait	RD		47.40738307	29.3925775	10
6	1	2	0	30.5	17	0		1	0	1998	0.918335013	High_use	Live Bait	RD		47.40738307	29.3925775	10
6	1	3	0	30.5	17	0		1	0	1998	0.918335013	High_use	Dead Bait	RD		47.40738307	29.3925775	4
6	1	4.5	0	30.5	17	2	614	1	0.444444444	1998	0.918335013	High_use	Dead Bait	RD		47.40738307	29.3925775	10
6	2	9	0	30.5	17	0		3	0	1998	0.918335013	High_use	Other	RD		47.40738307	29.3925775	2
6	1	5	0	30.5	17	3	603	4	0.15	1998	0.918335013	High_use	Live Bait	RD		47.40738307	29.3925775	10
6	1	5.5	0	30.5	17	1	616	3	0.060606061	1998	0.918335013	High_use	Live Bait	RD		47.40738307	29.3925775	7
2	1	5	0	29.25	9	0		1	0	1998	0.928220317	High_use	Live Bait	RD		29.09262088	18.03742495	10
2	1	8	0	28.75	8.5	1	556	2	0.0625	1998	0.928220317	High_use	Dead Bait	RD		32.98517761	20.45081012	10
2	1	3	0	28.75	8.5	0		3	0	1998	0.928220317	High_use	Live Bait	RD		32.98517761	20.45081012	2
3	1	9.5	0	26	15	0		1	0	1998	1.195099954	Low_use	Live Bait	RD		140.3104469	86.99247708	10
3	1	7	0	26	15	0		2	0	1998	1.195099954	Low_use	Live Bait	RD		69.7261143	43.23019087	6
3	1	4.5	0	26	15	0		2	0	1998	1.195099954	Low_use	Dead Bait	RD		19.47162403	12.0724069	6
3	1	3.5	0	26	15	0		1	0	1998	1.195099954	Low_use	Artificial	RD		94.28914955	58.45927272	5
3	1	4	0	26	15	0		2	0	1998	1.195099954	Low_use	Dead Bait	RD		69.7261143	43.23019087	5
3	1	4.5	0	25	18.5	0		2	0	1998	1.195099954	Low_use	Dead Bait	RD		21.85436047	13.54970349	4
8	1	5.5	0	27.5	15	0		3	0	1998	1.703266422	High_use	Live Bait	RD		74.66362567	46.29144792	8
8	1	8	0	30	14	0		4	0	1998	1.703266422	High_use	Live Bait	RD		77.07240221	47.78488937	9
2	1	7.5	0	25.8	13.5	1	615	3	0.044444444	1998	0.928220317	Low_use	Artificial	RD		84.99180762	52.69492072	5
2	1	6	0	25.8	13.5	1	823	3	0.055555556	1998	0.928220317	Low_use	Live Bait	RD		497.3378081	308.349441	5
2	1	3	0	25.8	13.5	0		1	0	1998	0.928220317	Low_use	Live Bait	RD		20.14843667	12.49203074	2
2	1	8	0	25.8	13.5	0		3	0	1998	0.928220317	Low_use	Live Bait	RD		84.99180762	52.69492072	10
2	1	6.5	0	25.8	13.5	0		2	0	1998	0.928220317	Low_use	Live Bait	RD		84.99180762	52.69492072	1
2	1	3	0	25.8	13.5	0		2	0	1998	0.928220317	Low_use	Live Bait	RD		84.99180762	52.69492072	5
2	1	3.5	0	27.5	11.5	0		2	0	1998	0.928220317	High_use	Artificial	RD		38.39321854	23.80379549	2
2	1	7.5	0	27.5	11.5	0		3	0	1998	0.928220317	High_use	Live Bait	RD		90.2381713	55.94766621	7
2	1	5	0	27.5	11.5	0		2	0	1998	0.928220317	High_use	Artificial	RD		34.00589148	21.08365272	0
2	1	3.5	0	26.4	9.5	0		4	0	1998	0.928220317	Low_use	Dead Bait	RD		69.22921369	42.92211249	0
7	1	9	0	27.5	22.5	3	651	1	0.333333333	1998	0.664626937	High_use	Artificial	RD		41.30318249	25.60797314	10
7	1	3.5	0	29.5	15	0		2	0	1998	0.664626937	High_use	Live Bait	RD		38.7136978	24.00249264	0
7	1	5	0	29.5	15	1	564	2	0.1	1998	0.664626937	High_use	Artificial	RD		38.7136978	24.00249264	3
7	1	1.5	0	29.5	15	0		2	0	1998	0.664626937	High_use	Artificial	RD		237.1731527	147.0473547	0
7	1	7	0	29.5	15	0		7	0	1998	0.664626937	High_use	Live Bait	RD		570.9869495	354.0119087	10
7	1	21.5	0	29.5	15	0		3	0	1998	0.664626937	High_use	Live Bait	RD		237.1731527	147.0473547	5
7	1	4.5	0	29.5	15	0		2	0	1998	0.664626937	High_use	Live Bait	RD		38.7136978	24.00249264	5
7	1	3	0	30	12	0		1	0	1998	0.664626937	High_use	Dead Bait	RD		38.7136978	24.00249264	0
5	1	4	0	30.55	19	0		4	0	1998	1.34037137	High_use	Artificial	RD		215.5803461	133.6598146	8
5	1	4	0	30.55	19	1	586	2	0.125	1998	1.34037137	High_use	Artificial	RD		20.05802084	12.43597292	9
6	1	4.5	0	33.7	10	8	581.3333333	3	0.592592593	1998	0.918335013	High_use	Live Bait	RD		277.1603689	171.8394287	10
6	2	3	0	31.5	21.5	11	646.8333333	4	0.916666667	1998	0.918335013	High_use	Live Bait	RD		38.81943842	24.06805182	10
6	1	4.5	0	31.95	16.5	0		1	0	1998	0.918335013	High_use	Dead Bait	RD		23.3533126	14.47905381	8
7	2	7.5	0	32.5	17.5	0		4	0	1998	0.664626937	High_use	Artificial	RD		41.30318249	25.60797314	4
7	1	3	0	32.25	19	0		2	0	1998	0.664626937	High_use	Live Bait	RD		38.7136978	24.00249264	9
7	1	1	0	31.5	27.5	0		1	0	1998	0.664626937	High_use	Artificial	RD		38.7136978	24.00249264	0
7	1	2.5	0	31.5	27.5	2	554	1	0.8	1998	0.664626937	High_use	Artificial	RD		38.7136978	24.00249264	5
7	1	7	0	31.5	27.5	0		4	0	1998	0.664626937	High_use	Live Bait	RD		261.7013239	162.2548208	3
7	1	7	0	29.95	13	0		4	0	1998	0.664626937	High_use	Live Bait	RD		41.30318249	25.60797314	10
7	1	9	0	30.5	22.5	0		4	0	1998	0.664626937	High_use	Live Bait	RD		323.8424524	200.7823205	7
7	1	7.5	0	30.5	22.5	3	594.6666667	3	0.133333333	1998	0.664626937	High_use	Live Bait	RD		41.30318249	25.60797314	5
7	1	7	0	30.5	22.5	0		2	0	1998	0.664626937	High_use	Live Bait	RD		248.9396691	154.3425948	6
7	1	6	0	30.8	7.5	0		2	0	1998	0.664626937	High_use	Live Bait	RD		41.30318249	25.60797314	5
7	1	7	0	30.8	7.5	0		2	0	1998	0.664626937	High_use	Live Bait	RD		41.30318249	25.60797314	4
7	1	14.5	0	30.8	7.5	0		3	0	1998	0.664626937	High_use	Live Bait	RD		41.30318249	25.60797314	7
7	1	46	0	30.8	7.5	6	594.6666667	1	0.130434783	1998	0.664626937	High_use	Artificial	RD		112.8947467	69.99474295	10
7	1	11.5	0	30.8	7.5	0		3	0	1998	0.664626937	High_use	Live Bait	RD		248.9396691	154.3425948	3
7	1	9	0	30.8	7.5	4	616	2	0.222222222	1998	0.664626937	High_use	Artificial	RD		41.30318249	25.60797314	7
7	1	5.5	0	32.1	16.5	2	610	2	0.181818182	1998	0.664626937	High_use	Artificial	RD		112.8947467	69.99474295	5
7	1	18.5	0	32.1	16.5	0		3	0	1998	0.664626937	High_use	Artificial	RD		41.30318249	25.60797314	9
7	1	8	0	32.1	16.5	7	620.1666667	3	0.291666667	1998	0.664626937	High_use	Artificial	RD		41.30318249	25.60797314	7
7	1	8.5	0	32.1	16.5	2	652.5	3	0.078431373	1998	0.664626937	High_use	Other	RD		41.30318249	25.60797314	0
7	1	6.5	0	32.1	16.5	3	578	1	0.461538462	1998	0.664626937	High_use	Other	RD		41.30318249	25.60797314	6
7	1	5	0	32.1	16.5	0		2	0	1998	0.664626937	High_use	Live Bait	RD		41.30318249	25.60797314	7
7	1	8.5	0	32.1	16.5	0		2	0	1998	0.664626937	High_use	Live Bait	RD		41.30318249	25.60797314	3
8	1	6.5	0	30.5	16	1	536	3	0.051282051	1998	1.703266422	High_use	Dead Bait	RD		23.25436276	14.41770491	9
8	1	5	0	30.5	16	0		2	0	1998	1.703266422	High_use	Artificial	RD		23.25436276	14.41770491	5
8	1	9	0	32.5	25	2	589	2	0.111111111	1998	1.703266422	High_use	Artificial	RD		77.07240221	47.78488937	8
8	1	5	0	31.5	17.5	0		1	0	1998	1.703266422	High_use	Live Bait	RD		35.18449477	21.81438676	0
8	1	7	0	32	18.5	3	619	1	0.428571429	1998	1.703266422	High_use	Artificial	RD		30.61917856	18.98389071	10
4	1	4	0	31.5	15	0		2	0	1998	1.346485569	High_use	Live Bait	RD		61.16893517	37.92473981	0
4	2	6	0	31.5	15	3	616	4	0.125	1998	1.346485569	High_use	Artificial	RD		201.8166659	125.1263329	6
4	1	1.5	0	31.5	15	0		1	0	1998	1.346485569	High_use	Live Bait	RD		15.25338132	9.457096418	10
4	1	3.5	0	31.5	15	1	549	1	0.285714286	1998	1.346485569	High_use	Artificial	RD		15.25338132	9.457096418	2
4	1	5.5	0	31	15	0		2	0	1998	1.346485569	High_use	Artificial	RD		232.4859694	144.141301	5
4	1	3	0	31	15	1	557	2	0.166666667	1998	1.346485569	High_use	Live Bait	RD		248.0741921	153.8059991	4
8	1	6.5	0	34.75	17.5	3	615.3333333	2	0.230769231	1998	1.703266422	High_use	Artificial	RD		26.48767598	16.42235911	5
1	1	6.5	1	29.4	12.5	0		2	0	1998	0.737733775	High_use	Dead Bait	RD		14.34927158	8.89654838	5
1	1	3	0	32.5	9.5	0		2	0	1998	0.737733775	High_use	Dead Bait	RD		81.55362972	50.56325043	7
1	1	5.5	0	32.5	9.5	0		2	0	1998	0.737733775	High_use	Live Bait	RD		31.58165556	19.58062645	1
1	1	4	0	31	2.5	2	528	2	0.25	1998	0.737733775	High_use	Dead Bait	RD		24.61556044	15.26164747	10
1	1	6.5	0	31.5	10	0		1	0	1998	0.737733775	High_use	Live Bait	RD		29.46927036	18.27094762	5
1	1	6.5	0	31.5	10	0		2	0	1998	0.737733775	High_use	Live Bait	RD		40.22697288	24.94072319	3
1	1	3	0	34.3	5	0		1	0	1998	0.737733775	High_use	Artificial	RD		24.61556044	15.26164747	2
7	1	6.5	0	30.5	22.5	1	627	4	0.038461538	1998	0.664626937	High_use	Live Bait	RD		320.4100263	198.6542163	5
7	1	5	0	30.5	22.5	0		3	0	1998	0.664626937	High_use	Artificial	RD		589.033314	365.2006547	8
1	1	5	0	30.25	9	0		2	0	1998	0.737733775	High_use	Dead Bait	RD		11.55040225	7.161249395	5
1	1	4	0	30.25	9	0		2	0	1998	0.737733775	High_use	Live Bait	RD		11.55040225	7.161249395	3
1	1	3.5	0	30.25	9	0		2	0	1998	0.737733775	High_use	Dead Bait	RD		11.55040225	7.161249395	0
1	1	5.5	0	29.5	23	0		2	0	1998	0.737733775	High_use	Live Bait	RD		35.6024827	22.07353927	3
1	1	4.5	0	29.5	23	0		3	0	1998	0.737733775	High_use	Live Bait	RD		35.6024827	22.07353927	0
2	1	6	0	30.5	3	0		1	0	1998	0.928220317	High_use	Live Bait	RD		129.5462606	80.31868157	5
7	1	1.5	0	30.5	22.5	0		1	0	1998	0.664626937	High_use	Artificial	RD		41.30318249	25.60797314	3
7	1	4.5	0	31.1	18	0		1	0	1998	0.664626937	High_use	Live Bait	RD		38.92212968	24.1317204	5
7	1	3	0	31.1	18	0		2	0	1998	0.664626937	High_use	Live Bait	RD		297.785019	184.6267118	4
6	1	3	0	31.35	16.5	1	586	2	0.166666667	1998	0.918335013	High_use	Live Bait	RD		228.1089485	141.4275481	2
6	1	3	0	31.35	16.5	1	576	1	0.333333333	1998	0.918335013	High_use	Live Bait	RD		217.7718001	135.0185161	10
6	1	4	0	31.35	16.5	0		2	0	1998	0.918335013	High_use	Live Bait	RD		228.1089485	141.4275481	8
6	1	7.5	0	31.85	16	0		3	0	1998	0.918335013	High_use	Live Bait	RD		175.2563335	108.6589268	8
6	1	8	0	31.85	16	9	569.6666667	3	0.375	1998	0.918335013	High_use	Live Bait	RD		220.8893411	136.9513915	10
6	1	5.5	0	31.85	16	6	578	2	0.545454545	1998	0.918335013	High_use	Artificial	RD		28.82604356	17.87214701	10
6	1	2.5	0	31.85	16	2		1	0.8	1998	0.918335013	High_use	Artificial	RD		39.53089278	24.50915352	3
6	1	6	0	31.85	16	0		2	0	1998	0.918335013	High_use	Live Bait	RD		39.53089278	24.50915352	2
4	1	7.5	0	28	14	0		2	0	1998	1.346485569	High_use	Live Bait	RD		61.16893517	37.92473981	5
4	1	7	0	28	14	0		2	0	1998	1.346485569	High_use	Artificial	RD		151.1966456	93.74192027	9
4	1	4.5	0	28.25	12.5	1	470	2	0.111111111	1998	1.346485569	High_use	Artificial	RD		66.26730937	41.08573181	0
4	1	4	0	28.25	12.5	0		1	0	1998	1.346485569	High_use	Live Bait	RD		248.0741921	153.8059991	0
4	1	7	0	28.25	12.5	1	520	2	0.071428571	1998	1.346485569	High_use	Live Bait	RD		66.26730937	41.08573181	5
4	1	6	0	30.5	9	8	589.1666667	4	0.333333333	1998	1.346485569	High_use	Artificial	RD		196.7646907	121.9941082	10
4	1	42	0	30.5	9	0		3	0	1998	1.346485569	High_use	Live Bait	RD		23.45407512	14.54152657	0
4	1	4	0	30.5	9	0		3	0	1998	1.346485569	High_use	Artificial	RD		233.7536036	144.9272342	7
4	1	2	0	30.5	9	0		3	0	1998	1.346485569	High_use	Dead Bait	RD		67.32511569	41.74157173	1
4	1	8.5	0	30.5	9	3	611.6666667	2	0.176470588	1998	1.346485569	High_use	Live Bait	RD		67.32511569	41.74157173	8
5	1	8	0	30.75	9	0		1	0	1998	1.34037137	High_use	Live Bait	RD		39.53089278	24.50915352	10
5	1	6	0	31.5	18.5	0		2	0	1998	1.34037137	High_use	Live Bait	RD		222.3802033	137.875726	5
5	1	7	0	29.5	18.5	0		2	0	1998	1.34037137	High_use	Live Bait	RD		72.46034725	44.9254153	7
5	1	4	0	24.75	8.5	0		2	0	1998	1.34037137	High_use	Dead Bait	RD		465.1327067	288.3822782	4
5	1	9	0	27.7	23.5	3	579.6666667	2	0.166666667	1998	1.34037137	High_use	Artificial	RD		55.67830745	34.52055062	4
5	1	8	0	30.45	24	3	600.3333333	3	0.125	1998	1.34037137	High_use	Artificial	RD		89.663375	55.5912925	5
5	2	7	0	30.45	24	9	557.3333333	4	0.321428571	1998	1.34037137	High_use	Live Bait	RD		16.92338802	10.49250057	2
5	1	4	0	30.45	24	3	624.6666667	2	0.375	1998	1.34037137	High_use	Artificial	RD		268.6239482	166.5468479	8
5	2	4	0	30.45	24	1	651	3	0.083333333	1998	1.34037137	High_use	Live Bait	RD		483.271612	299.6283994	4
5	1	3.5	0	30.45	24	0		4	0	1998	1.34037137	High_use	Live Bait	RD		268.6239482	166.5468479	5
5	2	6	0	30.45	24	2	659.5	4	0.083333333	1998	1.34037137	High_use	Live Bait	RD		16.92338802	10.49250057	6
5	2	5.5	0	30.45	24	0		3	0	1998	1.34037137	High_use	Live Bait	RD		214.6068172	133.0562267	10
5	1	6	0	30.45	24	0		2	0	1998	1.34037137	High_use	Live Bait	RD		16.92338802	10.49250057	10
5	2	8	0	29.65	20.5	0		4	0	1998	1.34037137	High_use	Other	RD		242.0977122	150.1005816	10
5	2	8.5	0	33.9	24	17	678.6666667	5	0.4	1998	1.34037137	High_use	Live Bait	RD		197.7207998	122.5868959	10
5	1	4.5	0	33.9	24	0		2	0	1998	1.34037137	High_use	Live Bait	RD		215.5803461	133.6598146	9
5	2	5	0	33.9	24	7	554.3333333	4	0.35	1998	1.34037137	High_use	Live Bait	RD		20.05802084	12.43597292	8
5	1	4	0	33.9	24	0		2	0	1998	1.34037137	High_use	Live Bait	RD		215.5803461	133.6598146	0
5	1	4.5	0	33.9	24	9	592.3333333	5	0.4	1998	1.34037137	High_use	Live Bait	RD		215.5803461	133.6598146	10
5	1	6	0	33.9	24	3	594.6666667	2	0.25	1998	1.34037137	High_use	Live Bait	RD		20.05802084	12.43597292	9
5	2	5.5	0	31.9	20	0		3	0	1998	1.34037137	High_use	Live Bait	RD		254.8160829	157.9859714	0
5	1	4	0	31.9	20	1	561	1	0.25	1998	1.34037137	High_use	Artificial	RD		16.92338802	10.49250057	7
5	1	4	0	31.9	20	0		3	0	1998	1.34037137	High_use	Live Bait	RD		16.92338802	10.49250057	6
5	2	10	0	31.9	20	5	556.4	4	0.125	1998	1.34037137	High_use	Dead Bait	RD		268.6239482	166.5468479	10
5	1	5.5	0	31.9	20	1	626	2	0.090909091	1998	1.34037137	High_use	Live Bait	RD		104.242854	64.63056948	10
5	1	5	0	30.55	19	0		1	0	1998	1.34037137	High_use	Live Bait	RD		221.3807186	137.2560455	8
3	1	6	0	25.25	15	0		3	0	1998	1.195099954	High_use	Live Bait	RD		94.28914955	58.45927272	5
3	1	6	0	25.25	15	0		2	0	1998	1.195099954	High_use	Live Bait	RD		94.28914955	58.45927272	7
3	1	4	0	25.25	15	0		3	0	1998	1.195099954	High_use	Live Bait	RD		140.3104469	86.99247708	6
3	1	5.5	0	30.25	20	0		1	0	1998	1.195099954	High_use	Dead Bait	RD		116.7395586	72.37852633	7
3	1	5	0	30.25	20	0		1	0	1998	1.195099954	High_use	Live Bait	RD		94.28914955	58.45927272	3
3	1	7	0	31	25	0		2	0	1998	1.195099954	High_use	Artificial	RD		76.3153404	47.31551105	5
3	1	5	0	31	25	0		3	0	1998	1.195099954	High_use	Live Bait	RD		142.8808809	88.58614616	6
3	1	5.5	0	31	25	0		3	0	1998	1.195099954	High_use	Live Bait	RD		148.6359491	92.15428844	0
3	1	4.5	0	34.5	17	0		1	0	1998	1.195099954	High_use	Live Bait	RD		14.7264513	9.130399806	10
3	1	7	0	30.75	16.5	1	594	1	0.142857143	1998	1.195099954	High_use	Artificial	RD		49.7997879	30.8758685	5
2	1	3	0	31.5	8.5	6	836	6	0.333333333	1998	0.928220317	High_use	Live Bait	RD		84.99180762	52.69492072	10
2	1	4	0	31.5	8.5	1	684	2	0.125	1998	0.928220317	High_use	Live Bait	RD		84.99180762	52.69492072	8
2	1	6	0	32.5	11	0		2	0	1998	0.928220317	High_use	Live Bait	RD		72.00549239	44.64340528	10
2	1	6	0	32.5	13	0		2	0	1998	0.928220317	High_use	Live Bait	RD		76.4958296	47.42741435	5
2	1	10	0	32.5	13	0		3	0	1998	0.928220317	High_use	Live Bait	RD		121.2017269	75.14507068	3
3	1	4.5	0	32	9.5	0		1	0	1998	1.195099954	High_use	Artificial	RD		95.55562726	59.2444889	5
3	1	3	0	32.5	8	0		2	0	1998	1.195099954	High_use	Artificial	RD		187.4908409	116.2443214	2
2	1	12	0	32	9.5	0		3	0	1998	0.928220317	High_use	Dead Bait	RD		1021.812638	633.5238356	3
2	1	8	0	33.75	8	0		2	0	1998	0.928220317	High_use	Dead Bait	RD		434.2513485	269.2358361	2
2	1	7	0	33	12.5	0		3	0	1998	0.928220317	High_use	Live Bait	RD		78.6042458	48.7346324	2
2	1	5	0	33	12.5	0		1	0	1998	0.928220317	High_use	Live Bait	RD		14.87170139	9.220454862	6
3	1	5	1	26	12	0		2	0	1998	1.195099954	High_use	Live Bait	RD		94.28914955	58.45927272	5
3	1	3.5	1	26	12	0		4	0	1998	1.195099954	High_use	Live Bait	RD		94.28914955	58.45927272	3
3	1	5	1	26	12	2	609	2	0.2	1998	1.195099954	High_use	Dead Bait	RD		73.99780288	45.87863779	7
3	1	42.5	0	32.5	15	2	553	1	0.047058824	1998	1.195099954	High_use	Live Bait	RD		94.28914955	58.45927272	10
3	1	3	0	32.5	15	0		2	0	1998	1.195099954	High_use	Artificial	RD		94.28914955	58.45927272	5
3	1	4	0	32.5	15	0		2	0	1998	1.195099954	High_use	Artificial	RD		94.28914955	58.45927272	8
3	1	9	0	31	9	0		3	0	1998	1.195099954	High_use	Live Bait	RD		59.66105437	36.98985371	6
3	1	2	0	31	9	0		1	0	1998	1.195099954	High_use	Artificial	RD		21.85436047	13.54970349	10
3	1	3	0	30	15	0		4	0	1998	1.195099954	High_use	Dead Bait	RD		19.47162403	12.0724069	1
3	1	6	0	30.5	15	6	687.3333333	2	0.5	1998	1.195099954	High_use	Live Bait	RD		22.84690477	14.16508096	10
4	1	5.5	0	32.5	8	0		3	0	1998	1.346485569	High_use	Dead Bait	RD		66.26730937	41.08573181	5
4	1	5	0	32.5	8	0		4	0	1998	1.346485569	High_use	Artificial	RD		66.26730937	41.08573181	7
4	1	5	0	32.5	8	0		2	0	1998	1.346485569	High_use	Other	RD		187.4908409	116.2443214	6
4	1	3	0	32.5	8	0		2	0	1998	1.346485569	High_use	Live Bait	RD		187.4908409	116.2443214	10
4	1	6.5	0	32.5	8	4	619.25	3	0.205128205	1998	1.346485569	High_use	Live Bait	RD		166.8783666	103.4645873	5
4	1	3	0	30.75	15	0		3	0	1998	1.346485569	High_use	Live Bait	RD		185.9082568	115.2631192	3
4	1	11	0	30.75	15	0		4	0	1998	1.346485569	High_use	Artificial	RD		185.9082568	115.2631192	6
5	1	5	0	32	16	3	614	2	0.3	1998	1.34037137	High_use	Live Bait	RD		273.4137357	169.5165161	10
5	1	5	0	31.65	16	0		3	0	1998	1.34037137	High_use	Live Bait	RD		211.7031178	131.255933	5
5	1	5.5	0	31.65	16	1	656	2	0.090909091	1998	1.34037137	High_use	Artificial	RD		228.1089485	141.4275481	10
5	1	5	0	31.5	22	0		2	0	1998	1.34037137	High_use	Artificial	RD		258.1844663	160.0743691	8
5	1	4	0	31.5	22	0		3	0	1998	1.34037137	High_use	Artificial	RD		258.1844663	160.0743691	9
5	1	6	0	31.5	22	3	571	2	0.25	1998	1.34037137	High_use	Other	RD		85.05605691	52.73475528	6
5	1	1.5	0	31.75	18	0		2	0	1998	1.34037137	High_use	Dead Bait	RD		215.5803461	133.6598146	0
5	1	2.5	0	31.75	18	3	700.6666667	1	1.2	1998	1.34037137	High_use	Live Bait	RD		221.3807186	137.2560455	10
5	1	3.5	0	31.75	18	1	508	1	0.285714286	1998	1.34037137	High_use	Live Bait	RD		270.8074475	167.9006175	10
5	1	4	0	31.75	18	4	601.75	2	0.5	1998	1.34037137	High_use	Live Bait	RD		580.5890599	359.9652171	7
5	1	7	0	32	13.5	0		3	0	1998	1.34037137	High_use	Live Bait	RD		38.17993422	23.67155922	0
5	1	4.5	0	32	13.5	5	588	2	0.555555556	1998	1.34037137	High_use	Live Bait	RD		482.3354443	299.0479755	10
3	1	4	0	32.5	8	1	569	2	0.125	1998	1.195099954	High_use	Dead Bait	RD		66.26730937	41.08573181	10
3	1	6	0	32.5	8	0		2	0	1998	1.195099954	High_use	Live Bait	RD		187.4908409	116.2443214	3
3	1	12	0	30.75	15	1	625	1	0.083333333	1998	1.195099954	High_use	Live Bait	RD		59.44514402	36.85598929	4
3	1	6	0	30.75	15	0		2	0	1998	1.195099954	High_use	Dead Bait	RD		67.32511569	41.74157173	2
3	1	6	0	30.75	15	2	554	2	0.166666667	1998	1.195099954	High_use	Live Bait	RD		67.32511569	41.74157173	5
3	1	6.5	0	30.75	15	0		1	0	1998	1.195099954	High_use	Live Bait	RD		67.32511569	41.74157173	4
2	1	9	0	32.5	5	0		5	0	1998	0.928220317	High_use	Live Bait	RD		104.5931839	64.84777402	7
2	1	8.5	0	33.5	5.5	2	701	1	0.235294118	1998	0.928220317	High_use	Dead Bait	RD		80.07687325	49.64766142	5
4	1	29.5	0	28.25	25	1	608	1	0.033898305	1998	1.346485569	High_use	Dead Bait	RD		238.5234014	147.8845089	9
4	1	5.5	0	31	15.5	1	616	2	0.090909091	1998	1.346485569	High_use	Other	RD		61.16893517	37.92473981	0
4	1	7.5	0	31	15.5	8	585.3333333	3	0.355555556	1998	1.346485569	High_use	Dead Bait	RD		15.25338132	9.457096418	2
4	1	7.5	0	31	15.5	0		3	0	1998	1.346485569	High_use	Live Bait	RD		61.16893517	37.92473981	8
4	1	5	0	31.95	24	0		2	0	1998	1.346485569	High_use	Artificial	RD		137.4271428	85.20482854	8
4	1	3.5	0	31.95	24	1	661	6	0.047619048	1998	1.346485569	High_use	Live Bait	RD		66.26730937	41.08573181	1
4	1	5.5	0	31.95	24	0		4	0	1998	1.346485569	High_use	Live Bait	RD		203.8931785	126.4137707	0
4	1	4.5	0	31.5	15	9	634.3333333	3	0.666666667	1998	1.346485569	High_use	Other	RD		15.25338132	9.457096418	6
2	1	3.5	0	31.5	9.5	0		4	0	1998	0.928220317	High_use	Dead Bait	RD		14.87170139	9.220454862	10
1	1	2	0	34.3	5	0		2	0	1998	0.737733775	High_use	Live Bait	RD		15.35519637	9.520221749	0
1	1	6	0	34.3	5	0		1	0	1998	0.737733775	High_use	Live Bait	RD		24.61556044	15.26164747	6
1	1	5.5	0	34.3	5	1	560	1	0.181818182	1998	0.737733775	High_use	Artificial	RD		24.61556044	15.26164747	10
1	1	4.5	0	34.3	5	4	584.25	2	0.444444444	1998	0.737733775	High_use	Artificial	RD		15.35519637	9.520221749	7
2	1	9	0	30.5	3	0		2	0	1998	0.928220317	High_use	Live Bait	RD		451.8026626	280.1176508	4
2	1	2	0	37	14	0		2	0	1998	0.928220317	High_use	Dead Bait	RD		77.58540419	48.1029506	5
2	1	8	0	31.5	8.5	0		1	0	1998	0.928220317	High_use	Artificial	RD		8.199703071	5.083815904	0
2	1	4	0	31.5	8.5	2	605.5	2	0.25	1998	0.928220317	High_use	Live Bait	RD		8.199703071	5.083815904	5
2	1	4.5	0	31.5	8.5	0		2	0	1998	0.928220317	High_use	Artificial	RD		69.22921369	42.92211249	6
2	1	3	0	31.5	8.5	0		2	0	1998	0.928220317	High_use	Dead Bait	RD		45.75583012	28.36861467	5
2	1	4.5	0	31.5	8.5	0		3	0	1998	0.928220317	High_use	Artificial	RD		8.199703071	5.083815904	5
2	1	20	0	31.5	8.5	0		2	0	1998	0.928220317	High_use	Live Bait	RD		69.22921369	42.92211249	10
2	1	4	0	31.5	8.5	0		2	0	1998	0.928220317	High_use	Live Bait	RD		69.22921369	42.92211249	8
2	1	6.5	0	31.5	8.5	5	624.6	3	0.256410256	1998	0.928220317	High_use	Artificial	RD		69.22921369	42.92211249	7
2	1	4	0	31	7.5	0		3	0	1998	0.928220317	High_use	Dead Bait	RD		69.22921369	42.92211249	10
4	1	8.5	0	33.25	10	2	710.5	3	0.078431373	1998	1.346485569	High_use	Dead Bait	RD		67.32511569	41.74157173	8
5	1	3	0	33.25	12	1	591	1	0.333333333	1998	1.34037137	High_use	Dead Bait	RD		39.53089278	24.50915352	10
5	1	11	0	33.25	12	1	560	2	0.045454545	1998	1.34037137	High_use	Artificial	RD		625.0137203	387.5085066	8
5	2	8.5	0	33.25	12	0		2	0	1998	1.34037137	High_use	Other	RD		218.5053296	135.4733044	10
5	1	6.5	0	33.25	12	3	612	1	0.461538462	1998	1.34037137	High_use	Live Bait	RD		82.55386127	51.18339399	5
5	1	5.5	0	33.25	12	1	561	2	0.090909091	1998	1.34037137	High_use	Live Bait	RD		28.82604356	17.87214701	6
5	1	5	0	33.25	12	0		2	0	1998	1.34037137	High_use	Live Bait	RD		220.8893411	136.9513915	0
5	1	11	0	33.25	12	0		2	0	1998	1.34037137	High_use	Other	RD		275.5147801	170.8191637	8
5	1	4	0	33.7	7.5	4	596	2	0.5	1998	1.34037137	High_use	Artificial	RD		39.53089278	24.50915352	10
5	1	5	0	33.7	7.5	12	609	4	0.6	1998	1.34037137	High_use	Live Bait	RD		47.32258922	29.34000532	10
5	1	8.5	0	33.7	7.5	4	589.5	3	0.156862745	1998	1.34037137	High_use	Live Bait	RD		39.53089278	24.50915352	5
5	2	6	0	33.7	7.5	0		3	0	1998	1.34037137	High_use	Other	RD		28.82604356	17.87214701	5
5	1	3.5	0	30.45	16	2	614	2	0.285714286	1998	1.34037137	High_use	Other	RD		0.677521319	0.420063218	10
5	1	8	0	30.45	16	0		5	0	1998	1.34037137	High_use	Dead Bait	RD		209.3994541	129.8276615	7
5	1	6	0	30.45	16	0		2	0	1998	1.34037137	High_use	Live Bait	RD		209.3994541	129.8276615	5
5	1	5.5	0	32.5	18.5	0		2	0	1998	1.34037137	High_use	Artificial	RD		16.92338802	10.49250057	5
5	2	9.5	0	32.5	18.5	8	590.8333333	4	0.210526316	1998	1.34037137	High_use	Live Bait	RD		16.92338802	10.49250057	9
5	1	4	0	32.5	18.5	3	563	1	0.75	1998	1.34037137	High_use	Artificial	RD		16.92338802	10.49250057	10
5	1	6	0	32.5	18.5	0		4	0	1998	1.34037137	High_use	Live Bait	RD		263.6661114	163.4729891	5
5	2	8	0	32.5	18.5	0		3	0	1998	1.34037137	High_use	Other	RD		16.92338802	10.49250057	9
5	1	8.5	0	32.5	18.5	2	559	2	0.117647059	1998	1.34037137	High_use	Live Bait	RD		16.92338802	10.49250057	10
6	1	2	0	33.5	17.5	0		3	0	1998	0.918335013	High_use	Live Bait	RD		55.67830745	34.52055062	5
6	1	5.5	0	33.5	17.5	1	688	2	0.090909091	1998	0.918335013	High_use	Live Bait	RD		332.0360204	205.8623326	10
6	1	5.5	0	33	13.5	0		2	0	1998	0.918335013	High_use	Live Bait	RD		38.70016995	23.99410537	7
6	1	6	0	33	13.5	3	567.3333333	2	0.25	1998	0.918335013	High_use	Live Bait	RD		38.70016995	23.99410537	5
6	1	2.5	0	33	13.5	3	556.6666667	1	1.2	1998	0.918335013	High_use	Artificial	RD		49.64007223	30.77684478	10
6	1	6	0	31.65	16	0		2	0	1998	0.918335013	High_use	Live Bait	RD		228.1089485	141.4275481	8
6	1	3.5	0	31.65	16	0		2	0	1998	0.918335013	High_use	Live Bait	RD		228.1089485	141.4275481	3
6	1	7.5	0	31.65	16	0		2	0	1998	0.918335013	High_use	Live Bait	RD		55.67830745	34.52055062	10
6	1	6	0	31.65	16	0		2	0	1998	0.918335013	High_use	Other	RD		55.67830745	34.52055062	5
6	1	3	0	33.1	16.5	0		1	0	1998	0.918335013	High_use	Artificial	RD		30.43712351	18.87101658	5
6	1	6	0	33.1	16.5	4	550.5	2	0.333333333	1998	0.918335013	High_use	Dead Bait	RD		38.89655423	24.11586362	4
6	1	7.5	0	30.5	10	1	632	2	0.066666667	1998	0.918335013	High_use	Live Bait	RD		47.40738307	29.3925775	5
6	1	6.5	0	30.5	10	0		3	0	1998	0.918335013	High_use	Other	RD		47.40738307	29.3925775	8
6	1	5	0	32	12	3	554.6666667	1	0.6	1998	0.918335013	High_use	Dead Bait	RD		38.89655423	24.11586362	10
6	1	5.5	0	30.5	13	0		1	0	1998	0.918335013	High_use	Live Bait	RD		315.8112046	195.8029469	6
6	1	3.5	0	30.5	13	2	565.5	2	0.285714286	1998	0.918335013	High_use	Live Bait	RD		228.1089485	141.4275481	6
6	1	10.5	0	33.25	12	10	635.8333333	4	0.238095238	1998	0.918335013	High_use	Live Bait	RD		47.32258922	29.34000532	10
6	1	6	0	33.25	12	0		5	0	1998	0.918335013	High_use	Live Bait	RD		218.5053296	135.4733044	0
6	1	5	0	33.25	12	0		2	0	1998	0.918335013	High_use	Artificial	RD		275.5147801	170.8191637	7
6	1	7.5	0	33.25	12	4	577.25	1	0.533333333	1998	0.918335013	High_use	Live Bait	RD		28.82604356	17.87214701	9
6	1	5	0	33.25	12	0		1	0	1998	0.918335013	High_use	Live Bait	RD		28.82604356	17.87214701	5
6	1	6	0	33.25	12	2	621.5	2	0.166666667	1998	0.918335013	High_use	Dead Bait	RD		28.82604356	17.87214701	10
6	1	6	0	33.25	12	0		2	0	1998	0.918335013	High_use	Live Bait	RD		39.53089278	24.50915352	3
6	1	6.5	0	32.05	7	5	505.6	3	0.256410256	1998	0.918335013	High_use	Live Bait	RD		93.14638509	57.75075876	10
6	1	7	0	32.05	7	6	573.6666667	2	0.428571429	1998	0.918335013	High_use	Live Bait	RD		35.02088189	21.71294677	4
6	1	2	0	32.05	7	0		3	0	1998	0.918335013	High_use	Live Bait	RD		286.1809648	177.4321982	3
8	1	4	1	33.5	20	0		3	0	1998	1.703266422	High_use	Dead Bait	RD		107.0830846	66.39151245	1
8	1	4.5	1	33.5	20	0		4	0	1998	1.703266422	High_use	Dead Bait	RD		107.0830846	66.39151245	5
8	1	3.5	1	33.5	20	0		3	0	1998	1.703266422	High_use	Live Bait	RD		35.18449477	21.81438676	1
8	1	4	0	30	7.5	0		1	0	1998	1.703266422	High_use	Dead Bait	RD		35.18449477	21.81438676	5
8	1	6	0	32	5	6	581.3333333	2	0.5	1998	1.703266422	High_use	Artificial	RD		77.0566941	47.77515034	10
8	1	4.5	0	32.75	11	0		4	0	1998	1.703266422	High_use	Dead Bait	RD		136.438234	84.59170508	5
8	1	4.5	0	32.75	11	0		3	0	1998	1.703266422	High_use	Artificial	RD		26.48767598	16.42235911	2
8	1	2.5	0	32.75	11	0		2	0	1998	1.703266422	High_use	Artificial	RD		26.48767598	16.42235911	1
8	1	45	0	32.75	11	0		4	0	1998	1.703266422	High_use	Artificial	RD		607.5094574	376.6558636	10
8	1	2.5	0	32.75	11	0		2	0	1998	1.703266422	High_use	Artificial	RD		26.48767598	16.42235911	5
8	1	3	0	32.75	11	0		2	0	1998	1.703266422	High_use	Dead Bait	RD		26.48767598	16.42235911	1
6	1	4.5	0	33.7	7.5	0		1	0	1998	0.918335013	High_use	Dead Bait	RD		218.5053296	135.4733044	4
6	1	8.5	0	33.7	7.5	2	550.5	2	0.117647059	1998	0.918335013	High_use	Live Bait	RD		28.82604356	17.87214701	6
6	1	6	0	33.7	7.5	0		2	0	1998	0.918335013	High_use	Live Bait	RD		28.82604356	17.87214701	2
6	1	2	0	30.9	19.5	2	551	2	0.5	1998	0.918335013	High_use	Artificial	RD		49.74826456	30.84392403	10
6	1	2	0	30.9	19.5	3	584.6666667	2	0.75	1998	0.918335013	High_use	Artificial	RD		49.74826456	30.84392403	10
6	1	8	0	30.9	19.5	12	583.6666667	4	0.375	1998	0.918335013	High_use	Live Bait	RD		38.89655423	24.11586362	10
6	1	6	0	30.9	19.5	2	588	3	0.111111111	1998	0.918335013	High_use	Live Bait	RD		38.89655423	24.11586362	2
6	1	4	0	30.9	19.5	0		3	0	1998	0.918335013	High_use	Live Bait	RD		49.74826456	30.84392403	0
6	1	6.5	0	30.9	19.5	0		2	0	1998	0.918335013	High_use	Live Bait	RD		38.89655423	24.11586362	5
6	1	2.5	0	30.9	19.5	0		1	0	1998	0.918335013	High_use	Live Bait	RD		38.89655423	24.11586362	10
6	1	7.5	0	30.9	19.5	2	655.5	2	0.133333333	1998	0.918335013	High_use	Live Bait	RD		49.74826456	30.84392403	3
6	1	4	0	30.9	19.5	1	594	2	0.125	1998	0.918335013	High_use	Artificial	RD		218.81063	135.6625906	2
6	1	6	0	30.9	19.5	0		2	0	1998	0.918335013	High_use	Live Bait	RD		446.6599925	276.9291954	10
6	1	6	0	34.8	20.5	2	578	2	0.166666667	1998	0.918335013	High_use	Live Bait	RD		26.27637864	16.29135476	7
6	1	3.5	0	33.5	17.5	0		3	0	1998	0.918335013	High_use	Live Bait	RD		55.67830745	34.52055062	5
6	1	6	0	32.9	10	1	527	1	0.166666667	1998	0.918335013	High_use	Artificial	RD		35.02088189	21.71294677	5
7	1	8.5	0	33	16	3	613	1	0.352941176	1998	0.664626937	High_use	Artificial	RD		41.30318249	25.60797314	7
7	1	24	0	33	16	2	629	4	0.020833333	1998	0.664626937	High_use	Live Bait	RD		248.9396691	154.3425948	6
7	1	8	0	33	16	0		3	0	1998	0.664626937	High_use	Live Bait	RD		320.4100263	198.6542163	10
7	1	5	0	33	16	6	577.4	1	1.2	1998	0.664626937	High_use	Artificial	RD		41.30318249	25.60797314	10
7	1	6	0	33	16	3	614.3333333	2	0.25	1998	0.664626937	High_use	Artificial	RD		41.30318249	25.60797314	6
6	1	4	0	33.5	17.5	0		1	0	1998	0.918335013	High_use	Live Bait	RD		55.67830745	34.52055062	7
6	2	6	0	33.5	17.5	0		3	0	1998	0.918335013	High_use	Other	RD		55.67830745	34.52055062	2
5	2	6.5	0	32	13.5	12	581.6666667	4	0.461538462	1998	1.34037137	High_use	Live Bait	RD		43.89897707	27.21736578	10
5	1	5.5	0	32	13.5	6	621	2	0.545454545	1998	1.34037137	High_use	Live Bait	RD		214.6068172	133.0562267	10
5	2	7	0	32	13.5	9	580.5	4	0.321428571	1998	1.34037137	High_use	Live Bait	RD		283.2691981	175.6269028	10
5	1	8	0	32	13.5	8	570	3	0.333333333	1998	1.34037137	High_use	Live Bait	RD		268.6239482	166.5468479	10
5	1	4	0	33	16.5	0		2	0	1998	1.34037137	High_use	Live Bait	RD		334.552603	207.4226139	10
5	1	10.5	0	33	16.5	2	552	4	0.047619048	1998	1.34037137	High_use	Artificial	RD		208.9442634	129.5454433	5
5	1	5.5	0	33	16.5	5	538.4	2	0.454545455	1998	1.34037137	High_use	Artificial	RD		2.275672499	1.410916949	8
5	1	8	0	30.5	13	0		3	0	1998	1.34037137	High_use	Live Bait	RD		228.1089485	141.4275481	10
5	1	5.5	0	30.5	13	1	637	4	0.045454545	1998	1.34037137	High_use	Live Bait	RD		228.1089485	141.4275481	2
5	1	4	0	30.5	13	0		6	0	1998	1.34037137	High_use	Live Bait	RD		211.7031178	131.255933	5
5	1	5	0	30.5	13	4	539.5	2	0.4	1998	1.34037137	High_use	Live Bait	RD		55.67830745	34.52055062	8
5	1	3	0	33.25	12	0		2	0	1998	1.34037137	High_use	Live Bait	RD		218.5053296	135.4733044	5
5	1	7	0	33.25	12	0		1	0	1998	1.34037137	High_use	Live Bait	RD		349.3574341	216.6016091	10
5	1	6	0	33.25	12	1	628	4	0.041666667	1998	1.34037137	High_use	Live Bait	RD		218.5053296	135.4733044	5
5	1	2.5	0	33.25	12	1	602	4	0.1	1998	1.34037137	High_use	Live Bait	RD		51.21897833	31.75576656	4
4	1	8.5	0	30.65	10	2	541	1	0.235294118	1998	1.346485569	High_use	Artificial	RD		135.942676	84.28445912	10
4	1	9	0	30.65	10	0		2	0	1998	1.346485569	High_use	Other	RD		246.455739	152.8025582	10
4	1	6	0	32.15	15	0		2	0	1998	1.346485569	High_use	Other	RD		185.8324771	115.2161358	5
4	2	6.5	0	32.15	15	2	876.5	5	0.061538462	1998	1.346485569	High_use	Live Bait	RD		185.8324771	115.2161358	5
4	1	6.5	0	32.15	15	3	585	2	0.230769231	1998	1.346485569	High_use	Other	RD		67.20869823	41.6693929	7
4	1	5.5	0	32.65	12	0		2	0	1998	1.346485569	High_use	Live Bait	RD		195.9909155	121.5143676	0
4	1	7	0	32.65	12	0		1	0	1998	1.346485569	High_use	Other	RD		185.9082568	115.2631192	5
4	1	6.5	0	32.65	12	0		3	0	1998	1.346485569	High_use	Live Bait	RD		236.473553	146.6136029	10
4	1	4	0	32.65	12	0		4	0	1998	1.346485569	High_use	Live Bait	RD		204.0270396	126.4967646	10
4	1	4	0	32.65	12	6	601.3333333	2	0.75	1998	1.346485569	High_use	Artificial	RD		23.45407512	14.54152657	6
4	1	6.5	0	32.65	12	2	575.5	3	0.102564103	1998	1.346485569	High_use	Artificial	RD		59.44514402	36.85598929	10
4	1	4	0	31	9	5	583	2	0.625	1998	1.346485569	High_use	Artificial	RD		127.3027142	78.9276828	5
4	1	5.5	0	31.75	14.5	1	646	2	0.090909091	1998	1.346485569	High_use	Live Bait	RD		15.25338132	9.457096418	3
4	1	9.5	0	31.75	14.5	3	547	1	0.315789474	1998	1.346485569	High_use	Live Bait	RD		143.2485656	88.81411067	7
4	1	3	0	30.25	12.5	0		2	0	1998	1.346485569	High_use	Live Bait	RD		248.152482	153.8545388	0
4	1	4	0	29.9	12.5	5	579.2	4	0.3125	1998	1.346485569	High_use	Live Bait	RD		23.37221075	14.49077067	0
4	1	6.5	0	30.8	15	0		3	0	1998	1.346485569	High_use	Artificial	RD		61.16893517	37.92473981	10
4	1	6.5	0	30.8	15	0		2	0	1998	1.346485569	High_use	Artificial	RD		201.8166659	125.1263329	10
7	1	8.5	0	34	20	0		1	0	1998	0.664626937	High_use	Live Bait	RD		38.7136978	24.00249264	0
7	1	8.5	0	34	20	0		3	0	1998	0.664626937	High_use	Live Bait	RD		254.5561681	157.8248242	0
7	1	4	0	34	20	0		4	0	1998	0.664626937	High_use	Artificial	RD		38.7136978	24.00249264	10
7	1	3	0	32.5	20	0		1	0	1998	0.664626937	High_use	Dead Bait	RD		38.7136978	24.00249264	1
7	1	6	0	32.5	20	3	659.3333333	1	0.5	1998	0.664626937	High_use	Artificial	RD		38.7136978	24.00249264	10
7	1	6.5	0	32.5	20	1	560	2	0.076923077	1998	0.664626937	High_use	Artificial	RD		50.05362951	31.0332503	4
7	1	3	0	31.05	14	0		1	0	1998	0.664626937	High_use	Artificial	RD		38.6333577	23.95268177	0
7	1	7	0	31.05	14	0		3	0	1998	0.664626937	High_use	Live Bait	RD		38.6333577	23.95268177	7
7	1	5	0	31.05	14	0		2	0	1998	0.664626937	High_use	Artificial	RD		38.6333577	23.95268177	5
7	1	3	0	32.5	13.5	1	663	2	0.166666667	1998	0.664626937	High_use	Artificial	RD		41.30318249	25.60797314	1
7	1	7	0	32.5	13.5	0		1	0	1998	0.664626937	High_use	Live Bait	RD		41.30318249	25.60797314	4
7	1	5	0	32.5	13.5	0		3	0	1998	0.664626937	High_use	Live Bait	RD		323.8424524	200.7823205	3
7	1	8	0	34.25	11.5	0		2	0	1998	0.664626937	High_use	Artificial	RD		364.6348863	226.0736295	7
6	1	8	0	30.5	13.5	3	562.6666667	4	0.09375	1998	0.918335013	High_use	Live Bait	RD		218.6130513	135.5400918	8
6	1	1.5	0	30.5	13.5	3	615	1	2	1998	0.918335013	High_use	Live Bait	RD		38.70016995	23.99410537	10
6	1	2	0	30.5	13.5	3	620	1	1.5	1998	0.918335013	High_use	Live Bait	RD		49.64007223	30.77684478	10
6	1	8	0	30.5	13.5	4	624	2	0.25	1998	0.918335013	High_use	Live Bait	RD		38.70016995	23.99410537	10
6	1	5	0	30.5	13.5	0		2	0	1998	0.918335013	High_use	Live Bait	RD		273.9784738	169.8666538	10
6	1	7.5	0	30.5	13.5	9	608	3	0.4	1998	0.918335013	High_use	Live Bait	RD		49.64007223	30.77684478	8
6	1	6	0	30.5	13.5	4	525.75	3	0.222222222	1998	0.918335013	High_use	Live Bait	RD		38.70016995	23.99410537	5
6	1	4	0	30.5	13.5	3	636	2	0.375	1998	0.918335013	High_use	Live Bait	RD		49.64007223	30.77684478	7
6	1	4.5	0	30.5	13.5	6	563	2	0.666666667	1998	0.918335013	High_use	Artificial	RD		30.41305052	18.85609132	10
6	1	6	0	30.5	13.5	0		1	0	1998	0.918335013	High_use	Live Bait	RD		38.70016995	23.99410537	5
1	1	7	0	32	5.5	0		2	0	1998	0.737733775	High_use	Dead Bait	RD		40.22697288	24.94072319	10
1	1	4.5	0	32.5	0	1	586	2	0.111111111	1998	0.737733775	High_use	Artificial	RD		24.61556044	15.26164747	10
1	1	4	0	32.5	0	1	571	2	0.125	1998	0.737733775	High_use	Live Bait	RD		24.61556044	15.26164747	7
1	1	7.5	0	32.5	0	2	566.5	2	0.133333333	1998	0.737733775	High_use	Artificial	RD		24.61556044	15.26164747	3
1	1	2.5	0	32.5	0	0		1	0	1998	0.737733775	High_use	Artificial	RD		24.61556044	15.26164747	0
1	1	5	0	32.5	0	0		1	0	1998	0.737733775	High_use	Live Bait	RD		24.61556044	15.26164747	0
2	1	4	0	29.5	7	0		1	0	1998	0.928220317	High_use	Dead Bait	RD		35.86788281	22.23808734	0
2	1	7	0	29.5	7	2	546	2	0.142857143	1998	0.928220317	High_use	Live Bait	RD		79.43903115	49.25219931	10
2	1	6	0	29.5	7	2	625	2	0.166666667	1998	0.928220317	High_use	Live Bait	RD		35.86788281	22.23808734	5
2	1	4	0	29.5	7	0		4	0	1998	0.928220317	High_use	Live Bait	RD		35.86788281	22.23808734	5
2	1	8.5	0	29.5	7	0		2	0	1998	0.928220317	High_use	Live Bait	RD		35.86788281	22.23808734	8
2	1	3.5	0	29.5	7	0		2	0	1998	0.928220317	High_use	Artificial	RD		35.86788281	22.23808734	4
2	1	6	0	29.5	7	0		2	0	1998	0.928220317	High_use	Live Bait	RD		35.86788281	22.23808734	0
2	1	6	0	29.5	7	0		1	0	1998	0.928220317	High_use	Live Bait	RD		35.86788281	22.23808734	7
2	1	5.5	0	31	6.5	0		3	0	1998	0.928220317	High_use	Live Bait	RD		61.96775313	38.42000694	6
2	1	7.5	0	31	6.5	0		2	0	1998	0.928220317	High_use	Artificial	RD		61.96775313	38.42000694	5
2	1	5	0	34	6.5	0		2	0	1998	0.928220317	High_use	Artificial	RD		69.58174436	43.1406815	0
2	1	5.5	0	29.5	6.5	0		2	0	1998	0.928220317	High_use	Live Bait	RD		20.18637991	12.51555554	8
2	1	9	0	29.5	6.5	0		2	0	1998	0.928220317	High_use	Live Bait	RD		46.41493296	28.77725844	1
2	1	5	0	30	2.5	0		2	0	1998	0.928220317	High_use	Dead Bait	RD		80.07687325	49.64766142	2
2	1	5	1	32.25	3.5	2	642.5	1	0.4	1998	0.928220317	High_use	Live Bait	RD		48.82763164	30.27313162	5
2	1	7	0	29	6	4	560	2	0.285714286	1998	0.928220317	High_use	Live Bait	RD		54.85057851	34.00735868	10
2	1	8.5	0	31	4.5	0		2	0	1998	0.928220317	High_use	Dead Bait	RD		76.4958296	47.42741435	7
2	1	3.5	0	31	4.5	0		3	0	1998	0.928220317	High_use	Live Bait	RD		76.4958296	47.42741435	10
2	1	6	0	34.75	3.5	1	605	2	0.083333333	1998	0.928220317	High_use	Live Bait	RD		60.18944715	37.31745723	5
2	1	8	0	34.75	3.5	0		2	0	1998	0.928220317	High_use	Dead Bait	RD		7.693802603	4.770157614	8
2	1	4	0	34.75	3.5	3	546	1	0.75	1998	0.928220317	High_use	Live Bait	RD		7.693802603	4.770157614	10
4	1	6	1	28	8.5	3	577.3333333	3	0.166666667	1998	1.346485569	High_use	Artificial	RD		201.8166659	125.1263329	10
4	1	3	1	28	8.5	0		2	0	1998	1.346485569	High_use	Artificial	RD		139.3247279	86.3813313	10
4	1	10	1	28	8.5	1	632	3	0.033333333	1998	1.346485569	High_use	Live Bait	RD		109.8033696	68.07808915	8
4	1	11	1	28	8.5	1	757	3	0.03030303	1998	1.346485569	High_use	Live Bait	RD		61.16893517	37.92473981	4
4	1	3	1	28	8.5	0		1	0	1998	1.346485569	High_use	Dead Bait	RD		61.16893517	37.92473981	5
4	1	3	1	28	8.5	0		2	0	1998	1.346485569	High_use	Live Bait	RD		61.16893517	37.92473981	2
4	1	42	1	28	8.5	0		1	0	1998	1.346485569	High_use	Artificial	RD		15.25338132	9.457096418	10
4	1	8	1	28	8.5	0		2	0	1998	1.346485569	High_use	Other	RD		61.16893517	37.92473981	4
4	1	6	1	27.25	14	0		2	0	1998	1.346485569	High_use	Live Bait	RD		187.4908409	116.2443214	8
4	1	4.5	0	30.45	4	0		1	0	1998	1.346485569	High_use	Dead Bait	RD		67.32511569	41.74157173	2
4	1	4.5	0	30.45	4	0		2	0	1998	1.346485569	High_use	Live Bait	RD		135.942676	84.28445912	10
4	1	9	0	30	5	6	586.6666667	4	0.166666667	1998	1.346485569	High_use	Live Bait	RD		61.16893517	37.92473981	7
4	1	5	0	30	5	6	636.6666667	2	0.6	1998	1.346485569	High_use	Artificial	RD		15.25338132	9.457096418	9
4	1	6	0	30	5	3	609.6666667	1	0.5	1998	1.346485569	High_use	Artificial	RD		15.25338132	9.457096418	3
4	1	4	0	30	5	2	558	3	0.166666667	1998	1.346485569	High_use	Dead Bait	RD		61.16893517	37.92473981	3
4	1	5.5	0	30	5	3	529.3333333	2	0.272727273	1998	1.346485569	High_use	Artificial	RD		61.16893517	37.92473981	7
4	1	3	1	28.75	8.5	1	595	2	0.166666667	1998	1.346485569	High_use	Live Bait	RD		67.32511569	41.74157173	1
4	1	3	1	28.75	8.5	0		3	0	1998	1.346485569	High_use	Artificial	RD		135.942676	84.28445912	0
4	1	9	1	28.75	8.5	0		3	0	1998	1.346485569	High_use	Live Bait	RD		166.7315184	103.3735414	7
4	1	8	1	28.75	8.5	1	644	4	0.03125	1998	1.346485569	High_use	Live Bait	RD		116.3792753	72.15515069	8
7	1	6	0	34.5	12.5	0		1	0	1998	0.664626937	High_use	Other	RD		38.6333577	23.95268177	6
7	1	8.5	0	34.25	10.5	5	591.4	2	0.294117647	1998	0.664626937	High_use	Dead Bait	RD		45.44145569	28.17370253	10
7	1	11	0	34.25	10.5	1	692	1	0.090909091	1998	0.664626937	High_use	Artificial	RD		13.30706391	8.250379624	8
5	1	4	0	33.1	10.5	1	559	2	0.125	1998	1.34037137	High_use	Live Bait	RD		222.6197028	138.0242157	5
5	1	6	0	33.1	10.5	9	607.6666667	3	0.5	1998	1.34037137	High_use	Live Bait	RD		43.84957779	27.18673823	10
5	1	6	0	33.1	10.5	1	549	4	0.041666667	1998	1.34037137	High_use	Dead Bait	RD		43.84957779	27.18673823	10
3	1	6	0	32.25	8.5	1	674	4	0.041666667	1998	1.195099954	High_use	Live Bait	RD		73.99780288	45.87863779	3
3	1	4	0	32.25	8.5	0		2	0	1998	1.195099954	High_use	Artificial	RD		19.47162403	12.0724069	3
2	1	3	0	33.5	6	0		2	0	1998	0.928220317	High_use	Dead Bait	RD		48.82763164	30.27313162	8
7	1	2	0	33	17.5	0		1	0	1998	0.664626937	High_use	Artificial	RD		33.82601619	20.97213004	3
7	1	4.5	0	32.5	17.5	3	671.3333333	2	0.333333333	1998	0.664626937	High_use	Artificial	RD		38.7136978	24.00249264	10
7	1	6	0	32.5	17.5	1	614	3	0.055555556	1998	0.664626937	High_use	Artificial	RD		38.7136978	24.00249264	6
7	1	6	0	32.5	17.5	0		1	0	1998	0.664626937	High_use	Other	RD		38.7136978	24.00249264	5
7	2	8	0	32.5	17.5	0		3	0	1998	0.664626937	High_use	Other	RD		237.1731527	147.0473547	10
7	1	5.5	0	32.5	17.5	3	644	2	0.272727273	1998	0.664626937	High_use	Artificial	RD		38.7136978	24.00249264	7
7	1	3	0	32.5	17.5	0		1	0	1998	0.664626937	High_use	Artificial	RD		38.7136978	24.00249264	0
7	1	5	0	32.5	12.5	0		1	0	1998	0.664626937	High_use	Artificial	RD		38.7136978	24.00249264	10
7	1	5	0	32.5	12.5	0		1	0	1998	0.664626937	High_use	Artificial	RD		38.7136978	24.00249264	0
7	1	5	0	32.5	12.5	2	603.5	1	0.4	1998	0.664626937	High_use	Artificial	RD		38.7136978	24.00249264	7
7	1	7	0	32.5	12.5	1	736	1	0.142857143	1998	0.664626937	High_use	Live Bait	RD		50.05362951	31.0332503	7
7	1	6.5	0	32.5	12.5	1	660	2	0.076923077	1998	0.664626937	High_use	Artificial	RD		38.7136978	24.00249264	4
7	1	5.5	0	31	16.5	3	677.6666667	1	0.545454545	1998	0.664626937	High_use	Artificial	RD		38.6333577	23.95268177	10
7	1	8	0	31	16.5	0		5	0	1998	0.664626937	High_use	Live Bait	RD		340.4153705	211.0575297	7
7	2	6.5	0	31	16.5	9	722.8333333	4	0.346153846	1998	0.664626937	High_use	Artificial	RD		38.6333577	23.95268177	9
7	1	2	0	33.5	22.5	0		2	0	1998	0.664626937	High_use	Artificial	RD		41.30318249	25.60797314	10
8	1	6.5	0	32.5	12.5	0		3	0	1998	1.703266422	High_use	Live Bait	RD		74.66362567	46.29144792	3
8	1	3.5	1	33.5	20	2	602.5	2	0.285714286	1998	1.703266422	High_use	Dead Bait	RD		107.0830846	66.39151245	4
5	1	6.5	0	32.5	14	5	559.4	7	0.10989011	1998	1.34037137	High_use	Live Bait	RD		139.3004503	86.36627919	7
5	1	3	1	27.5	22	0		2	0	1998	1.34037137	High_use	Artificial	RD		1.823945082	1.130845951	3
5	1	8.5	0	33	13.5	3	566	1	0.352941176	1998	1.34037137	High_use	Live Bait	RD		218.6130513	135.5400918	9
5	1	6	0	33	13.5	0		2	0	1998	1.34037137	High_use	Dead Bait	RD		38.70016995	23.99410537	5
6	1	3.5	0	30.5	13.5	0		2	0	1998	0.918335013	High_use	Live Bait	RD		38.70016995	23.99410537	0
8	1	4.5	0	32.75	11	0		4	0	1998	1.703266422	High_use	Dead Bait	RD		79.01915932	48.99187878	0
8	1	6.5	0	32.75	11	8	531.8333333	4	0.307692308	1998	1.703266422	High_use	Artificial	RD		26.48767598	16.42235911	5
8	1	8	0	35	12.5	0		1	0	1998	1.703266422	High_use	Artificial	RD		23.25436276	14.41770491	5
8	1	4	0	35	12.5	0		3	0	1998	1.703266422	High_use	Dead Bait	RD		23.25436276	14.41770491	1
8	1	4.5	0	35	12.5	0		4	0	1998	1.703266422	High_use	Dead Bait	RD		23.25436276	14.41770491	5
8	2	10.5	0	35.5	9.5	0		3	0	1998	1.703266422	High_use	Other	RD		739.4606242	458.465587	8
5	1	6	0	32.5	14	2	555	2	0.166666667	1998	1.34037137	High_use	Live Bait	RD		0.677521319	0.420063218	5
5	2	5	0	32.5	14	9	584.1666667	3	0.6	1998	1.34037137	High_use	Artificial	RD		209.3994541	129.8276615	9
5	1	6.5	0	32.5	14	9	544.3333333	5	0.276923077	1998	1.34037137	High_use	Live Bait	RD		209.3994541	129.8276615	10
5	1	5.5	0	32.5	14	0		4	0	1998	1.34037137	High_use	Live Bait	RD		246.5014479	152.8308977	7
5	1	11	0	32.5	14	0		4	0	1998	1.34037137	High_use	Live Bait	RD		256.455306	159.0022897	7
7	1	4	0	34	20	0		1	0	1998	0.664626937	High_use	Artificial	RD		38.7136978	24.00249264	9
7	1	3	0	34	20	0		2	0	1998	0.664626937	High_use	Live Bait	RD		237.1731527	147.0473547	5
4	1	11	0	31.25	10	9	625.8333333	3	0.272727273	1998	1.346485569	High_use	Dead Bait	RD		270.4370361	167.6709624	10
4	1	4	0	31.25	10	0		1	0	1998	1.346485569	High_use	Other	RD		185.8324771	115.2161358	5
4	1	5.5	0	31.25	10	0		2	0	1998	1.346485569	High_use	Other	RD		67.20869823	41.6693929	10
4	1	2.5	0	31.25	10	0		2	0	1998	1.346485569	High_use	Artificial	RD		94.69089991	58.70835794	0
4	1	2	0	31.25	7.5	0		1	0	1998	1.346485569	High_use	Live Bait	RD		187.4908409	116.2443214	10
4	1	8	0	31.25	7.5	0		2	0	1998	1.346485569	High_use	Live Bait	RD		21.85436047	13.54970349	7
4	1	5	0	28.75	6	3	546.6666667	2	0.3	1998	1.346485569	High_use	Live Bait	RD		49.92265184	30.95204414	8
4	1	4	0	28.75	6	0		2	0	1998	1.346485569	High_use	Artificial	RD		252.7976878	156.7345664	2
4	1	7.5	0	30.5	5	5	618	3	0.222222222	1998	1.346485569	High_use	Live Bait	RD		49.92265184	30.95204414	8
4	1	4.5	0	30.5	5	0		3	0	1998	1.346485569	High_use	Dead Bait	RD		11.02171843	6.833465427	0
4	1	4.5	0	30.5	5	8	557.3333333	3	0.592592593	1998	1.346485569	High_use	Live Bait	RD		210.6409726	130.597403	9
4	1	6	0	30.5	5	0		2	0	1998	1.346485569	High_use	Artificial	RD		252.7976878	156.7345664	0
4	1	3.5	0	31.2	9.5	0		2	0	1998	1.346485569	High_use	Dead Bait	RD		23.45407512	14.54152657	10
4	1	9.5	0	31.2	9.5	0		2	0	1998	1.346485569	High_use	Other	RD		279.6164507	173.3621994	7
5	1	3	0	25	19	0		1	0	1998	1.34037137	Low_use	Artificial	RD		20.05802084	12.43597292	7
5	1	3	0	25	19	2	573	2	0.333333333	1998	1.34037137	Low_use	Live Bait	RD		249.2070523	154.5083724	10
5	1	7	0	25	19	1	522	3	0.047619048	1998	1.34037137	Low_use	Live Bait	RD		165.4525724	102.5805949	8
5	1	3.5	0	25	19	1	531	3	0.095238095	1998	1.34037137	Low_use	Dead Bait	RD		165.4525724	102.5805949	8
6	1	4.5	0	23	1.5	0		2	0	1998	0.918335013	High_use	Dead Bait	RD		23.34698257	14.47512919	8
6	1	8	0	23.7	15.5	0		2	0	1998	0.918335013	High_use	Dead Bait	RD		38.89655423	24.11586362	4
6	1	3	0	23.7	15.5	0		1	0	1998	0.918335013	High_use	Dead Bait	RD		38.89655423	24.11586362	2
7	1	7	0	31	4	0		3	0	1998	0.664626937	High_use	Dead Bait	RD		237.1731527	147.0473547	9
7	1	3	0	31	4	0		2	0	1998	0.664626937	High_use	Live Bait	RD		38.7136978	24.00249264	4
7	1	4	0	32	8	0		2	0	1998	0.664626937	High_use	Artificial	RD		50.05362951	31.0332503	0
1	1	4.5	0	26.75	4.5	2	582	1	0.444444444	1998	0.737733775	High_use	Live Bait	RD		26.55421656	16.46361427	5
1	1	5	0	26.75	4.5	0		2	0	1998	0.737733775	High_use	Dead Bait	RD		26.55421656	16.46361427	10
2	1	6	0	23.3	7	0		2	0	1998	0.928220317	High_use	Live Bait	RD		87.47481352	54.23438438	7
2	1	6	1	26.95	14	0		3	0	1998	0.928220317	High_use	Artificial	RD		78.6042458	48.7346324	1
2	1	6.5	1	26.95	14	0		2	0	1998	0.928220317	High_use	Dead Bait	RD		78.6042458	48.7346324	0
2	1	3.5	1	26.95	14	0		5	0	1998	0.928220317	High_use	Dead Bait	RD		14.87170139	9.220454862	1
2	1	5	1	26.95	14	1	555	3	0.066666667	1998	0.928220317	High_use	Live Bait	RD		78.6042458	48.7346324	6
6	1	10.5	1	21.55	10.5	2	749.5	2	0.095238095	1998	0.918335013	High_use	Live Bait	RD		228.1089485	141.4275481	10
6	1	6	1	21.55	10.5	0		3	0	1998	0.918335013	High_use	Dead Bait	RD		889.1004296	551.2422664	0
6	1	3	1	18.35	22	0		4	0	1998	0.918335013	High_use	Live Bait	RD		26.27637864	16.29135476	0
6	1	7.5	0	24.4	15	0		2	0	1998	0.918335013	High_use	Live Bait	RD		55.67830745	34.52055062	5
6	1	4.5	0	24.4	15	0		2	0	1998	0.918335013	High_use	Live Bait	RD		55.67830745	34.52055062	9
6	1	5.5	0	24.4	15	0		3	0	1998	0.918335013	High_use	Live Bait	RD		223.3324693	138.466131	2
6	1	3.5	0	24.4	15	6	546.5	3	0.571428571	1998	0.918335013	High_use	Live Bait	RD		55.67830745	34.52055062	8
2	1	3.5	0	29.2	14	0		2	0	1998	0.928220317	High_use	Live Bait	RD		77.58540419	48.1029506	0
2	1	8.5	0	29.2	14	3	512.6666667	4	0.088235294	1998	0.928220317	High_use	Live Bait	RD		77.58540419	48.1029506	10
2	1	4	0	29.2	14	1	582	3	0.083333333	1998	0.928220317	High_use	Live Bait	RD		77.58540419	48.1029506	8
2	1	3	0	29.2	14	0		2	0	1998	0.928220317	High_use	Artificial	RD		77.58540419	48.1029506	10
2	1	7.5	0	29.2	14	0		2	0	1998	0.928220317	High_use	Live Bait	RD		11.20537848	6.947334658	10
2	2	8	0	28.3	6	0		5	0	1998	0.928220317	High_use	Dead Bait	RD		84.99180762	52.69492072	8
2	1	8	0	28.3	6	0		2	0	1998	0.928220317	High_use	Live Bait	RD		84.99180762	52.69492072	5
2	1	7.5	0	28.3	6	3	1010.333333	3	0.133333333	1998	0.928220317	High_use	Dead Bait	RD		84.99180762	52.69492072	10
2	1	5	0	28.3	6	0		2	0	1998	0.928220317	High_use	Dead Bait	RD		84.99180762	52.69492072	10
2	1	3.5	0	28.3	6	0		2	0	1998	0.928220317	High_use	Dead Bait	RD		84.99180762	52.69492072	0
2	1	5.5	0	28.3	6	1	981	1	0.181818182	1998	0.928220317	High_use	Dead Bait	RD		84.99180762	52.69492072	9
2	1	10	0	30.75	9	0		1	0	1998	0.928220317	High_use	Live Bait	RD		57.28979496	35.51967288	8
7	1	3.5	0	31.5	11.5	6	680.3333333	2	0.857142857	1998	0.664626937	High_use	Live Bait	RD		41.30318249	25.60797314	10
7	1	5	1	32.75	3.5	0		1	0	1998	0.664626937	High_use	Dead Bait	RD		38.6333577	23.95268177	0
8	2	5	0	35.5	7.5	12	616.1666667	4	0.6	1998	1.703266422	High_use	Artificial	RD		106.0858124	65.77320369	10
8	1	2	0	30	6	1	690	1	0.5	1998	1.703266422	High_use	Dead Bait	RD		34.64908974	21.48243564	9
8	1	6	0	30	11	0		2	0	1998	1.703266422	High_use	Live Bait	RD		30.61917856	18.98389071	9
2	1	13	1	26.95	14	0		2	0	1998	0.928220317	High_use	Dead Bait	RD		78.6042458	48.7346324	7
2	1	8.5	1	26.95	14	0		4	0	1998	0.928220317	High_use	Live Bait	RD		87.10388711	54.00441001	0
2	1	5.5	1	26.95	14	0		2	0	1998	0.928220317	High_use	Live Bait	RD		78.6042458	48.7346324	3
2	1	9	0	24	10.5	0		2	0	1998	0.928220317	High_use	Live Bait	RD		84.99180762	52.69492072	3
2	1	2	0	24	10.5	0		2	0	1998	0.928220317	High_use	Live Bait	RD		99.23890343	61.52812013	0
2	1	7.5	0	24	10.5	0		4	0	1998	0.928220317	High_use	Live Bait	RD		84.99180762	52.69492072	3
3	1	6		30.75	7.5	0		2	0	1998	1.195099954	High_use	Dead Bait	RD		248.445396	154.0361455	10
6	1	4.5	0	24.4	15	0		1	0	1998	0.918335013	High_use	Other	RD		55.67830745	34.52055062	0
6	1	4	1	25.5	0	1	568	2	0.125	1998	0.918335013	Low_use	Live Bait	RD		23.3533126	14.47905381	7
6	1	5	1	21.55	10.5	0		3	0	1998	0.918335013	High_use	Live Bait	RD		55.67830745	34.52055062	5
6	1	28.5	1	21.55	10.5	4		3	0.046783626	1998	0.918335013	High_use	Live Bait	RD		228.1089485	141.4275481	9
1	1	4	0	29.15	7	0		2	0	1998	0.737733775	High_use	Dead Bait	RD		29.53480848	18.31158126	5
1	1	15	0	28.25	3.5	0		2	0	1998	0.737733775	High_use	Dead Bait	RD		17.63369282	10.93288955	0
1	1	3.5	0	28.25	3.5	0		2	0	1998	0.737733775	High_use	Live Bait	RD		30.17826641	18.71052517	10
1	1	4.5	0	28.25	3.5	3	569	1	0.666666667	1998	0.737733775	High_use	Live Bait	RD		17.63369282	10.93288955	10
1	1	5.5	0	29.75	6	2	601.5	1	0.363636364	1998	0.737733775	High_use	Live Bait	RD		31.58165556	19.58062645	10
1	1	8	0	30.8	7.5	0		2	0	1998	0.737733775	High_use	Dead Bait	RD		29.46927036	18.27094762	9
1	1	5	0	30.8	7.5	3	548	3	0.2	1998	0.737733775	High_use	Live Bait	RD		68.80917964	42.66169138	6
7	1	43	0	31	4	0		2	0	1998	0.664626937	High_use	Artificial	RD		38.7136978	24.00249264	10
7	1	6.5	0	31	4	1	642	2	0.076923077	1998	0.664626937	High_use	Artificial	RD		38.7136978	24.00249264	4
5	1	3	0	33.1	10.5	0		4	0	1998	1.34037137	High_use	Dead Bait	RD		310.7741987	192.6800032	0
5	2	7	0	34.5	7.5	18	673.3333333	6	0.428571429	1998	1.34037137	High_use	Live Bait	RD		20.05802084	12.43597292	10
5	1	7	0	34.5	7.5	5	579.2	2	0.357142857	1998	1.34037137	High_use	Live Bait	RD		266.7871041	165.4080045	10
5	2	7	0	29.5	15.5	9	587.5	3	0.428571429	1998	1.34037137	High_use	Live Bait	RD		44.42060575	27.54077557	9
5	2	10	0	29.5	15.5	1	560	5	0.02	1998	1.34037137	High_use	Live Bait	RD		44.42060575	27.54077557	4
5	1	7.5	0	31.75	15	0		3	0	1998	1.34037137	High_use	Live Bait	RD		256.455306	159.0022897	5
5	1	8	0	31.75	15	1	515	2	0.0625	1998	1.34037137	High_use	Live Bait	RD		28.17153388	17.46635101	5
5	1	3.5	0	31.75	15	0		2	0	1998	1.34037137	High_use	Artificial	RD		0.677521319	0.420063218	6
5	1	9	0	31.75	15	0		2	0	1998	1.34037137	High_use	Live Bait	RD		209.3994541	129.8276615	10
5	1	5	0	31.75	15	0		2	0	1998	1.34037137	High_use	Live Bait	RD		0.677521319	0.420063218	5
5	2	7	0	31.75	15	5	598.4	4	0.178571429	1998	1.34037137	High_use	Artificial	RD		246.5014479	152.8308977	8
5	1	6	0	31.75	15	0		2	0	1998	1.34037137	High_use	Live Bait	RD		28.17153388	17.46635101	3
5	1	15.5	0	31.75	15	6	648	3	0.129032258	1998	1.34037137	High_use	Live Bait	RD		670.0163189	415.4101177	5
5	1	6	0	31.75	15	6	582.6666667	4	0.25	1998	1.34037137	High_use	Artificial	RD		246.5014479	152.8308977	9
5	1	5	0	32.2	8.5	1	595	3	0.066666667	1998	1.34037137	High_use	Live Bait	RD		16.92338802	10.49250057	5
5	1	8	0	32.2	8.5	1	600	3	0.041666667	1998	1.34037137	High_use	Live Bait	RD		214.6068172	133.0562267	4
5	2	7	0	32.2	8.5	0		2	0	1998	1.34037137	High_use	Other	RD		16.92338802	10.49250057	3
5	2	7	0	32.2	8.5	0		1	0	1998	1.34037137	High_use	Other	RD		263.6661114	163.4729891	3
5	1	6.5	0	32.2	8.5	5	540.8	2	0.384615385	1998	1.34037137	High_use	Live Bait	RD		16.92338802	10.49250057	10
3	1	5	0	33	10	0		1	0	1998	1.195099954	High_use	Artificial	RD		49.7997879	30.8758685	7
3	1	6.5	0	33	10	4	554.25	2	0.307692308	1998	1.195099954	High_use	Artificial	RD		122.6768808	76.0596661	5
3	1	7.5	0	33	10	3	540	2	0.2	1998	1.195099954	High_use	Live Bait	RD		49.7997879	30.8758685	5
3	1	5	0	33	10	0		3	0	1998	1.195099954	High_use	Artificial	RD		49.7997879	30.8758685	2
3	1	4.5	0	33	10	4	611.25	4	0.222222222	1998	1.195099954	High_use	Artificial	RD		49.7997879	30.8758685	7
3	1	5	0	33	10	0		1	0	1998	1.195099954	High_use	Dead Bait	RD		122.6768808	76.0596661	4
3	1	5	0	33	10	0		2	0	1998	1.195099954	High_use	Live Bait	RD		49.7997879	30.8758685	8
3	1	4.5	0	32	8.5	0		1	0	1998	1.195099954	High_use	Live Bait	RD		69.7261143	43.23019087	10
3	1	8	0	29.5	12.5	1	535	2	0.0625	1998	1.195099954	High_use	Live Bait	RD		94.28914955	58.45927272	8
3	1	3	0	31.25	11	0		1	0	1998	1.195099954	High_use	Dead Bait	RD		21.90950751	13.58389466	2
3	1	10	0	33.5	13.5	4	510.75	2	0.2	1998	1.195099954	High_use	Live Bait	RD		19.90696434	12.34231789	7
3	1	5	0	31.5	11.5	0		2	0	1998	1.195099954	High_use	Artificial	RD		49.7997879	30.8758685	5
8	1	8	1	27	13.5	4	576.75	3	0.166666667	1998	1.703266422	High_use	Dead Bait	RD		107.0830846	66.39151245	6
8	2	11	0	27.75	3	0		2	0	1998	1.703266422	High_use	Dead Bait	RD		34.64908974	21.48243564	10
8	2	11	0	27.75	3	2	556	2	0.090909091	1998	1.703266422	High_use	Dead Bait	RD		34.64908974	21.48243564	10
8	1	4	0	27.75	3	0		3	0	1998	1.703266422	High_use	Dead Bait	RD		739.4606242	458.465587	6
8	1	6	0	31.5	10	0		1	0	1998	1.703266422	High_use	Artificial	RD		23.34939032	14.476622	0
3	1	7	0	30	16.5	6	542.3333333	2	0.428571429	1998	1.195099954	High_use	Live Bait	RD		270.5661437	167.7510091	10
3	1	8.5	0	30	16.5	4	575.5	2	0.235294118	1998	1.195099954	High_use	Artificial	RD		76.3153404	47.31551105	8
3	1	6	0	28	7.5	0		2	0	1998	1.195099954	High_use	Live Bait	RD		123.2426995	76.41047369	2
3	1	10	0	28	7.5	0		3	0	1998	1.195099954	High_use	Artificial	RD		50.44216285	31.27414097	10
3	1	4	1	27.75	13.5	0		1	0	1998	1.195099954	High_use	Live Bait	RD		21.85436047	13.54970349	5
7	1	8	1	23.5	4.5	0		3	0	1998	0.664626937	High_use	Live Bait	RD		38.7136978	24.00249264	5
8	1	3.5	0	33	3	1	668	2	0.142857143	1998	1.703266422	High_use	Artificial	RD		23.28959496	14.43954888	2
8	1	5.5	0	33	3	0		4	0	1998	1.703266422	High_use	Dead Bait	RD		23.28959496	14.43954888	4
8	1	3	0	33	3	0		1	0	1998	1.703266422	High_use	Artificial	RD		23.28959496	14.43954888	0
5	1	5.5	0	22.5	14	0		2	0	1998	1.34037137	High_use	Artificial	RD		550.9332616	341.5786222	5
5	1	5	0	22.5	14	0		2	0	1998	1.34037137	High_use	Live Bait	RD		532.8135436	330.344397	3
5	1	1.5	0	22.5	14	0		2	0	1998	1.34037137	High_use	Live Bait	RD		20.05802084	12.43597292	10
5	1	1.5	0	22.5	14	0		2	0	1998	1.34037137	High_use	Live Bait	RD		20.05802084	12.43597292	0
5	1	5.5	0	25.5	5	2	568	1	0.363636364	1998	1.34037137	High_use	Live Bait	RD		49.74826456	30.84392403	7
5	1	4	0	26.75	7.5	1	659	4	0.0625	1998	1.34037137	High_use	Dead Bait	RD		244.7534902	151.7471639	10
3	1	4	0	24.25	12.5	0		2	0	1998	1.195099954	High_use	Artificial	RD		30.54298721	18.93665207	2
3	1	5	0	24.25	12.5	6	531	2	0.6	1998	1.195099954	High_use	Live Bait	RD		64.42243728	39.94191111	10
3	1	3	0	25.25	15	0		3	0	1998	1.195099954	High_use	Live Bait	RD		140.3104469	86.99247708	5
5	1	5	0	33.6	6.5	0		2	0	1998	1.34037137	High_use	Live Bait	RD		16.92338802	10.49250057	5
5	1	2	0	33.6	6.5	0		1	0	1998	1.34037137	High_use	Artificial	RD		16.92338802	10.49250057	4
5	1	4.5	0	33.6	6.5	0		1	0	1998	1.34037137	High_use	Live Bait	RD		16.92338802	10.49250057	0
5	1	4	0	33.6	6.5	0		2	0	1998	1.34037137	High_use	Live Bait	RD		530.0873545	328.6541598	7
5	1	4.5	0	33.6	6.5	1	570	1	0.222222222	1998	1.34037137	High_use	Live Bait	RD		16.92338802	10.49250057	4
5	1	5.5	0	33.6	6.5	6	621.3333333	2	0.545454545	1998	1.34037137	High_use	Live Bait	RD		16.92338802	10.49250057	10
5	1	5.5	0	30.3	8.5	0		4	0	1998	1.34037137	High_use	Live Bait	RD		279.8643636	173.5159054	5
5	1	4.5	0	30.3	8.5	1	535	3	0.074074074	1998	1.34037137	High_use	Live Bait	RD		222.3802033	137.875726	2
5	1	4.5	1	30	11	0		2	0	1998	1.34037137	High_use	Dead Bait	RD		20.05802084	12.43597292	0
5	1	4.5	1	30	11	0		3	0	1998	1.34037137	High_use	Live Bait	RD		249.2070523	154.5083724	2
3	1	9.5	0	28.5	13.5	0		4	0	1998	1.195099954	High_use	Artificial	RD		140.3104469	86.99247708	5
6	1	3.5	0	32.65	7.5	0		2	0	1998	0.918335013	High_use	Dead Bait	RD		228.1089485	141.4275481	1
6	1	7	0	32.65	7.5	0		2	0	1998	0.918335013	High_use	Live Bait	RD		48.32556633	29.96185112	5
3	1	5	0	32	12.5	3	512.3333333	1	0.6	1998	1.195099954	High_use	Dead Bait	RD		19.47162403	12.0724069	10
3	1	7.5	0	32	12.5	3	520	2	0.2	1998	1.195099954	High_use	Dead Bait	RD		69.7261143	43.23019087	10
3	1	7.5	0	32	12.5	0		3	0	1998	1.195099954	High_use	Artificial	RD		73.99780288	45.87863779	4
3	1	9	0	32	12.5	1	663	4	0.027777778	1998	1.195099954	High_use	Artificial	RD		253.6594032	157.26883	3
3	1	4	0	32	12.5	0		2	0	1998	1.195099954	High_use	Dead Bait	RD		19.47162403	12.0724069	10
3	1	14	0	32	12.5	0		2	0	1998	1.195099954	High_use	Dead Bait	RD		94.28914955	58.45927272	0
3	1	7.5	0	32.75	2.5	5	812.2	3	0.222222222	1998	1.195099954	High_use	Live Bait	RD		28.33436463	17.56730607	10
3	1	4	0	32.75	2.5	0		2	0	1998	1.195099954	High_use	Artificial	RD		28.33436463	17.56730607	3
5	1	8	0	22.5	16.5	0		2	0	1998	1.34037137	High_use	Other	RD		224.8030641	139.3778997	8
5	1	4	0	22.5	16.5	0		1	0	1998	1.34037137	High_use	Artificial	RD		0.677521319	0.420063218	1
5	1	3	0	22.75	15.5	0		1	0	1998	1.34037137	High_use	Live Bait	RD		28.82604356	17.87214701	3
5	1	5	0	22.75	15.5	0		5	0	1998	1.34037137	High_use	Live Bait	RD		39.53089278	24.50915352	10
5	1	2.5	0	22.75	15.5	0		4	0	1998	1.34037137	High_use	Live Bait	RD		218.5053296	135.4733044	2
5	1	5	0	22.75	15.5	0		2	0	1998	1.34037137	High_use	Live Bait	RD		322.3812877	199.8763984	3
5	1	6.5	0	22.75	15.5	2	530	2	0.153846154	1998	1.34037137	High_use	Live Bait	RD		39.53089278	24.50915352	5
5	1	3	0	22.75	15.5	0		1	0	1998	1.34037137	High_use	Artificial	RD		28.82604356	17.87214701	5
5	1	6	0	27	5	2	514	1	0.333333333	1998	1.34037137	High_use	Artificial	RD		39.53089278	24.50915352	4
3	1	8.5	0	28.5	13.5	0		3	0	1998	1.195099954	High_use	Artificial	RD		183.5461971	113.7986422	0
3	1	6.5	0	28.5	13.5	3	516.6666667	3	0.153846154	1998	1.195099954	High_use	Live Bait	RD		140.3104469	86.99247708	9
3	1	3	0	28.5	13.5	0		3	0	1998	1.195099954	High_use	Live Bait	RD		19.47162403	12.0724069	1
3	1	4	0	28.5	13.5	0		1	0	1998	1.195099954	High_use	Live Bait	RD		19.47162403	12.0724069	5
4	2	5.5	0	30.5	15	0		5	0	1998	1.346485569	High_use	Live Bait	RD		115.3681426	71.52824841	0
4	1	4	0	30.5	15	0		6	0	1998	1.346485569	High_use	Live Bait	RD		248.0741921	153.8059991	7
4	1	5	0	30.5	15	9	534.5	3	0.6	1998	1.346485569	High_use	Live Bait	RD		21.85436047	13.54970349	7
4	1	5	0	30.5	15	0		3	0	1998	1.346485569	High_use	Dead Bait	RD		66.26730937	41.08573181	0
4	1	6.5	0	30.5	15	1	572	2	0.076923077	1998	1.346485569	High_use	Live Bait	RD		166.8783666	103.4645873	8
4	1	6	0	30.5	15	0		2	0	1998	1.346485569	High_use	Live Bait	RD		232.4859694	144.141301	10
6	1	7	0	32.65	7.5	0		2	0	1998	0.918335013	High_use	Live Bait	RD		285.259872	176.8611206	10
6	1	4	0	31.5	7.5	0		1	0	1998	0.918335013	High_use	Artificial	RD		38.70016995	23.99410537	5
6	1	6	0	31.5	7.5	3	578.3333333	1	0.5	1998	0.918335013	High_use	Live Bait	RD		38.70016995	23.99410537	10
6	1	6	0	31.5	7.5	0		2	0	1998	0.918335013	High_use	Live Bait	RD		38.70016995	23.99410537	0
6	1	6.5	0	32.65	7.5	0		4	0	1998	0.918335013	High_use	Dead Bait	RD		285.259872	176.8611206	7
3	1	5	0	30.25	2.5	2	855	2	0.2	1998	1.195099954	High_use	Dead Bait	RD		311.6565433	193.2270568	5
3	1	3	0	30.25	2.5	2	779	2	0.333333333	1998	1.195099954	High_use	Dead Bait	RD		526.6843897	326.5443216	9
3	1	3	0	30.25	2.5	6	623.1666667	2	1	1998	1.195099954	High_use	Live Bait	RD		236.473553	146.6136029	10
3	1	4	0	30.25	2.5	6	638.8333333	3	0.5	1998	1.195099954	High_use	Live Bait	RD		233.7536036	144.9272342	10
3	1	6.5	0	30.25	19	0		2	0	1998	1.195099954	High_use	Live Bait	RD		195.0564765	120.9350154	7
3	1	6	0	30.25	19	0		1	0	1998	1.195099954	High_use	Live Bait	RD		21.85436047	13.54970349	0
3	1	5	0	30.25	19	0		1	0	1998	1.195099954	High_use	Dead Bait	RD		66.26730937	41.08573181	9
3	1	5	0	30.25	19	1	546	1	0.2	1998	1.195099954	High_use	Live Bait	RD		229.000611	141.9803788	8
5	1	8	0	27	14.5	3	519.3333333	2	0.1875	1998	1.34037137	High_use	Other	RD		280.6940521	174.0303123	6
5	2	7	0	27	14.5	11	561.8333333	5	0.314285714	1998	1.34037137	High_use	Live Bait	RD		44.42060575	27.54077557	7
5	1	5	0	26.75	6.5	0		3	0	1998	1.34037137	High_use	Dead Bait	RD		20.05802084	12.43597292	10
5	1	1	0	22.5	16.5	0		2	0	1998	1.34037137	High_use	Dead Bait	RD		246.5014479	152.8308977	4
5	1	6	0	22.5	16.5	0		3	0	1998	1.34037137	High_use	Artificial	RD		581.8255683	360.7318523	3
5	1	6	0	22.5	16.5	1	510	3	0.055555556	1998	1.34037137	High_use	Live Bait	RD		209.3994541	129.8276615	1
5	1	1	0	22.5	16.5	0		3	0	1998	1.34037137	High_use	Dead Bait	RD		0.677521319	0.420063218	5
5	1	5	0	22.5	16.5	0		2	0	1998	1.34037137	High_use	Dead Bait	RD		538.8702951	334.099583	10
7	2	5.5	1	23.5	4.5	1	518	3	0.060606061	1998	0.664626937	High_use	Artificial	RD		305.5050944	189.4131585	8
7	1	4.5	1	23.5	4.5	0		1	0	1998	0.664626937	High_use	Dead Bait	RD		38.7136978	24.00249264	7
7	2	6	1	23.5	4.5	0		3	0	1998	0.664626937	High_use	Other	RD		237.1731527	147.0473547	10
7	1	27.5	0	26.5	6.5	0		2	0	1998	0.664626937	High_use	Dead Bait	RD		237.1731527	147.0473547	7
7	1	4	0	26.5	6.5	0		2	0	1998	0.664626937	High_use	Live Bait	RD		38.7136978	24.00249264	0
7	1	3	0	26.5	6.5	1	778	1	0.333333333	1998	0.664626937	High_use	Live Bait	RD		38.7136978	24.00249264	7
7	1	4	0	26.5	6.5	0		1	0	1998	0.664626937	High_use	Live Bait	RD		38.7136978	24.00249264	3
7	2	9.5	0	26.5	6.5	0		2	0	1998	0.664626937	High_use	Other	RD		728.0988582	451.4212921	9
3	1	7.5	0	31.5	11.5	1	582	2	0.066666667	1998	1.195099954	High_use	Live Bait	RD		49.7997879	30.8758685	2
3	1	6	0	31.5	11.5	1	514	1	0.166666667	1998	1.195099954	High_use	Artificial	RD		49.7997879	30.8758685	5
3	1	9.5	0	31.5	11.5	3	524	2	0.157894737	1998	1.195099954	High_use	Artificial	RD		49.7997879	30.8758685	7
3	1	4	1	27.75	15	0		1	0	1998	1.195099954	High_use	Dead Bait	RD		140.3104469	86.99247708	10
3	1	6	1	27.75	15	0		6	0	1998	1.195099954	High_use	Dead Bait	RD		336.0558497	208.3546268	5
3	1	11.5	1	27.75	15	5	533.6	2	0.217391304	1998	1.195099954	High_use	Dead Bait	RD		19.47162403	12.0724069	8
3	1	7	1	27.75	15	5	516.8	3	0.238095238	1998	1.195099954	High_use	Dead Bait	RD		140.3104469	86.99247708	7
3	1	5	1	27.75	15	3	601.6666667	2	0.3	1998	1.195099954	High_use	Live Bait	RD		217.3568378	134.7612394	8
3	1	3.5	1	27.75	15	0		1	0	1998	1.195099954	High_use	Dead Bait	RD		73.99780288	45.87863779	10
3	1	3	1	27.75	15	2	568.5	2	0.333333333	1998	1.195099954	High_use	Artificial	RD		69.7261143	43.23019087	7
6	1	6	1	25.5	0	6	610.1666667	2	0.5	1998	0.918335013	Low_use	Artificial	RD		23.3533126	14.47905381	7
6	1	2	1	25.5	0	0		1	0	1998	0.918335013	Low_use	Artificial	RD		23.3533126	14.47905381	8
6	1	8	0	26.75	21.5	1	527	3	0.041666667	1998	0.918335013	Low_use	Live Bait	RD		47.40738307	29.3925775	8
6	1	8	0	26.75	21.5	0		2	0	1998	0.918335013	Low_use	Live Bait	RD		47.40738307	29.3925775	4
6	1	2	0	26.75	21.5	0		1	0	1998	0.918335013	Low_use	Other	RD		47.40738307	29.3925775	8
6	1	4	0	26.75	21.5	0		3	0	1998	0.918335013	Low_use	Live Bait	RD		47.40738307	29.3925775	10
7	1	4	0	23	7	1	593	3	0.083333333	1998	0.664626937	High_use	Live Bait	RD		50.05362951	31.0332503	3
7	1	5	0	23	7	0		2	0	1998	0.664626937	High_use	Artificial	RD		38.7136978	24.00249264	3
7	1	3.5	0	23	7	0		2	0	1998	0.664626937	High_use	Dead Bait	RD		38.7136978	24.00249264	6
2	1	4	0	30.75	9	1	694	2	0.125	1998	0.928220317	High_use	Live Bait	RD		57.28979496	35.51967288	10
2	1	6	0	32.5	11	0		2	0	1998	0.928220317	High_use	Dead Bait	RD		9.642940402	5.978623049	1
2	1	6	0	32.5	11	3	944.3333333	4	0.125	1998	0.928220317	High_use	Live Bait	RD		118.7615199	73.63214234	3
2	1	6	0	32.5	11	1	622	3	0.055555556	1998	0.928220317	High_use	Live Bait	RD		73.68220492	45.68296705	7
2	1	4	0	32.5	11	0		3	0	1998	0.928220317	High_use	Dead Bait	RD		73.68220492	45.68296705	5
2	1	6	0	32.5	11	2	894	2	0.166666667	1998	0.928220317	High_use	Live Bait	RD		73.68220492	45.68296705	8
2	1	4	0	32.9	11	0		1	0	1998	0.928220317	High_use	Artificial	RD		24.15951124	14.97889697	8
3	1	4	0	32	16.5	3	538	2	0.375	1998	1.195099954	High_use	Dead Bait	RD		19.47162403	12.0724069	7
6	1	2	0	31.3	12	0		7	0	1998	0.918335013	High_use	Dead Bait	RD		217.7718001	135.0185161	8
6	1	5	0	31.3	12	0		1	0	1998	0.918335013	High_use	Artificial	RD		55.67830745	34.52055062	2
6	1	7	0	31.3	12	0		1	0	1998	0.918335013	High_use	Other	RD		55.67830745	34.52055062	9
4	1	4.5	0	31.5	10	0		3	0	1998	1.346485569	High_use	Live Bait	RD		116.0316192	71.9396039	2
4	1	1.5	1	28.5	30	0		2	0	1998	1.346485569	High_use	Dead Bait	RD		187.4908409	116.2443214	0
4	1	4.5	0	30.45	8	0		2	0	1998	1.346485569	High_use	Artificial	RD		61.16893517	37.92473981	0
4	2	7	0	30.45	8	1	533	3	0.047619048	1998	1.346485569	High_use	Live Bait	RD		15.25338132	9.457096418	3
4	1	3	0	30.45	8	6	617.1666667	2	1	1998	1.346485569	High_use	Live Bait	RD		15.25338132	9.457096418	8
4	1	1.5	0	30.45	8	6	602.6666667	2	2	1998	1.346485569	High_use	Live Bait	RD		15.25338132	9.457096418	10
4	1	8	0	30.25	2.5	0		2	0	1998	1.346485569	High_use	Dead Bait	RD		248.445396	154.0361455	2
4	1	4	0	30.25	2.5	0		2	0	1998	1.346485569	High_use	Other	RD		270.5716106	167.7543986	6
6	1	8	0	25.4	3	0		4	0	1998	0.918335013	High_use	Live Bait	RD		285.259872	176.8611206	3
6	1	4.5	0	25.4	3	0		1	0	1998	0.918335013	High_use	Other	RD		55.67830745	34.52055062	5
6	1	4.5	0	25.4	3	1	608	2	0.111111111	1998	0.918335013	High_use	Dead Bait	RD		55.67830745	34.52055062	10
6	1	6	0	25.4	3	0		2	0	1998	0.918335013	High_use	Live Bait	RD		228.1089485	141.4275481	4
6	1	7.5	0	25.4	3	0		1	0	1998	0.918335013	High_use	Artificial	RD		228.1089485	141.4275481	7
6	1	5	0	25.4	3	0		3	0	1998	0.918335013	High_use	Dead Bait	RD		228.1089485	141.4275481	5
6	1	5	0	29	5.5	3	649.6666667	2	0.3	1998	0.918335013	High_use	Dead Bait	RD		49.74826456	30.84392403	10
6	1	5	0	29	5.5	4	619.25	4	0.2	1998	0.918335013	High_use	Live Bait	RD		38.89655423	24.11586362	10
6	1	4.5	0	29	5.5	0		3	0	1998	0.918335013	High_use	Live Bait	RD		38.89655423	24.11586362	3
6	1	3.5	0	29	5.5	0		2	0	1998	0.918335013	High_use	Live Bait	RD		38.89655423	24.11586362	5
6	1	5	0	34.5	3.5	2	563.5	4	0.1	1998	0.918335013	High_use	Live Bait	RD		47.40738307	29.3925775	6
6	1	7	0	30.4	8.5	4	553.25	2	0.285714286	1998	0.918335013	High_use	Live Bait	RD		38.70016995	23.99410537	8
6	1	3.5	0	30.4	8.5	0		1	0	1998	0.918335013	High_use	Artificial	RD		38.70016995	23.99410537	5
6	1	3	0	30.4	8.5	0		2	0	1998	0.918335013	High_use	Live Bait	RD		38.70016995	23.99410537	3
6	1	3.5	0	27.75	6	1	555	3	0.095238095	1998	0.918335013	High_use	Live Bait	RD		38.70016995	23.99410537	4
6	1	3	0	27.75	6	0		1	0	1998	0.918335013	High_use	Artificial	RD		82.43859207	51.11192708	3
6	1	5	0	27.75	6	0		2	0	1998	0.918335013	High_use	Live Bait	RD		273.9784738	169.8666538	10
6	1	3	0	27.75	6	0		1	0	1998	0.918335013	High_use	Live Bait	RD		38.70016995	23.99410537	7
6	1	4	0	27.75	6	3	652.6666667	4	0.1875	1998	0.918335013	High_use	Live Bait	RD		239.4417554	148.4538883	7
6	1	5	0	27.75	6	1	577	2	0.1	1998	0.918335013	High_use	Artificial	RD		277.8006235	172.2363866	3
6	1	1	0	27.75	6	0		1	0	1998	0.918335013	High_use	Live Bait	RD		38.70016995	23.99410537	1
6	1	3	0	27.75	6	0		3	0	1998	0.918335013	High_use	Live Bait	RD		38.70016995	23.99410537	4
6	1	4.5	0	27.75	6	0		3	0	1998	0.918335013	High_use	Live Bait	RD		255.2137521	158.2325263	3
6	1	3	0	27.75	6	0		2	0	1998	0.918335013	High_use	Artificial	RD		277.8006235	172.2363866	3
7	1	7.5	0	33.75	6	4	670.75	3	0.177777778	1998	0.664626937	High_use	Artificial	RD		82.11655173	50.91226207	1
7	1	7.5	0	33.75	6	6	586.5	2	0.4	1998	0.664626937	High_use	Artificial	RD		41.30318249	25.60797314	10
4	1	4	0	30.25	2.5	0		3	0	1998	1.346485569	High_use	Live Bait	RD		23.45407512	14.54152657	5
4	2	8	0	30.25	19	2	585	3	0.083333333	1998	1.346485569	High_use	Live Bait	RD		66.26730937	41.08573181	3
4	1	6.5	0	30	4	0		3	0	1998	1.346485569	High_use	Artificial	RD		207.8760091	128.8831256	7
5	1	5	0	28.9	7.5	2	598	2	0.2	1998	1.34037137	High_use	Artificial	RD		16.92338802	10.49250057	9
5	1	4	0	28.9	7.5	0		2	0	1998	1.34037137	High_use	Artificial	RD		16.92338802	10.49250057	5
5	1	3.5	0	28.9	7.5	3	569.3333333	1	0.857142857	1998	1.34037137	High_use	Live Bait	RD		16.92338802	10.49250057	9
5	1	2.5	0	28.9	7.5	2	667.5	2	0.4	1998	1.34037137	High_use	Live Bait	RD		483.7027855	299.895727	10
5	1	3	0	28.9	7.5	0		3	0	1998	1.34037137	High_use	Live Bait	RD		61.21692565	37.9544939	5
5	1	3	0	28.9	7.5	0		1	0	1998	1.34037137	High_use	Live Bait	RD		16.92338802	10.49250057	6
5	1	6	0	28.9	7.5	0		2	0	1998	1.34037137	High_use	Live Bait	RD		16.92338802	10.49250057	3
5	1	4	0	28.9	7.5	0		2	0	1998	1.34037137	High_use	Live Bait	RD		305.1196737	189.1741977	5
5	1	3	0	28.9	7.5	0		2	0	1998	1.34037137	High_use	Live Bait	RD		214.6068172	133.0562267	7
5	1	4.5	0	28.9	7.5	0		2	0	1998	1.34037137	High_use	Other	RD		530.0873545	328.6541598	10
5	1	5	0	28.9	7.5	1	609	2	0.1	1998	1.34037137	High_use	Live Bait	RD		233.1266796	144.5385414	7
5	1	2.5	0	32.75	15	0		4	0	1998	1.34037137	High_use	Live Bait	RD		215.5803461	133.6598146	8
6	1	3	0	22.25	8.5	0		2	0	1998	0.918335013	High_use	Dead Bait	RD		23.66244854	14.67071809	5
6	1	5	0	22.75	15.5	3	521	2	0.3	1998	0.918335013	High_use	Live Bait	RD		51.21897833	31.75576656	10
6	1	1	0	22.75	15.5	0		3	0	1998	0.918335013	High_use	Live Bait	RD		39.53089278	24.50915352	8
6	1	6.5	1	25	8	0		2	0	1998	0.918335013	High_use	Live Bait	RD		650.760307	403.4713903	10
6	1	3.5	0	27	5	0		3	0	1998	0.918335013	High_use	Artificial	RD		28.82604356	17.87214701	5
6	1	4	0	27	5	0		2	0	1998	0.918335013	High_use	Artificial	RD		39.53089278	24.50915352	3
6	1	6	0	25.55	12	6	585.8333333	2	0.5	1998	0.918335013	High_use	Live Bait	RD		35.02088189	21.71294677	10
7	1	3	0	30	18.5	0		2	0	1998	0.664626937	High_use	Artificial	RD		41.30318249	25.60797314	0
2	1	6	1	13.05	7	1	748	2	0.083333333	1998	0.928220317	Low_use	Live Bait	RD		84.99180762	52.69492072	3
3	1	3.5	0	25.25	17.5	0		3	0	1998	1.195099954	High_use	Live Bait	RD		49.7997879	30.8758685	2
7	1	7.5	0	32	15	4	650.5	2	0.266666667	1998	0.664626937	High_use	Artificial	RD		38.7136978	24.00249264	10
7	1	3.5	0	32	15	0		1	0	1998	0.664626937	High_use	Other	RD		38.7136978	24.00249264	2
7	1	5.5	0	32	15	1		2	0.090909091	1998	0.664626937	High_use	Artificial	RD		38.7136978	24.00249264	5
7	1	20	0	32	15	0		4	0	1998	0.664626937	High_use	Artificial	RD		189.9657377	117.7787574	10
7	1	6.5	0	34	17.5	2	682	3	0.102564103	1998	0.664626937	High_use	Live Bait	RD		112.8947467	69.99474295	10
5	1	1.5	0	32.75	15	0		2	0	1998	1.34037137	High_use	Live Bait	RD		249.2070523	154.5083724	0
5	1	4.5	0	32.75	15	5	569	3	0.37037037	1998	1.34037137	High_use	Live Bait	RD		532.8135436	330.344397	10
5	1	7	0	32.75	15	0		1	0	1998	1.34037137	High_use	Live Bait	RD		301.2972264	186.8042804	2
5	1	5	0	32.75	15	1	578	1	0.2	1998	1.34037137	High_use	Live Bait	RD		221.3807186	137.2560455	10
5	1	3	0	32.75	15	0		1	0	1998	1.34037137	High_use	Live Bait	RD		221.3807186	137.2560455	10
5	1	6	0	32.75	15	0		3	0	1998	1.34037137	High_use	Dead Bait	RD		215.5803461	133.6598146	3
5	1	7.5	0	32.75	15	0		3	0	1998	1.34037137	High_use	Live Bait	RD		270.8074475	167.9006175	3
5	1	3.5	0	32.75	15	0		4	0	1998	1.34037137	High_use	Live Bait	RD		215.5803461	133.6598146	9
5	1	6.5	1	30.65	14	0		3	0	1998	1.34037137	High_use	Live Bait	RD		218.5053296	135.4733044	0
5	1	5	1	30.65	14	0		2	0	1998	1.34037137	High_use	Artificial	RD		275.5147801	170.8191637	3
5	1	4.5	1	30.65	14	0		2	0	1998	1.34037137	High_use	Live Bait	RD		218.5053296	135.4733044	0
5	1	8	1	30.65	14	7	640.1666667	4	0.21875	1998	1.34037137	High_use	Live Bait	RD		239.0347797	148.2015634	10
5	1	4	1	30.65	14	1	564	2	0.125	1998	1.34037137	High_use	Artificial	RD		28.82604356	17.87214701	3
6	1	5.5	0	25.4	3	1		2	0.090909091	1998	0.918335013	High_use	Live Bait	RD		55.67830745	34.52055062	5
6	1	5.5	0	25.4	3	0		2	0	1998	0.918335013	High_use	Dead Bait	RD		514.385928	318.9192754	0
6	1	7	0	25.4	3	4	684.25	2	0.285714286	1998	0.918335013	High_use	Live Bait	RD		248.2855443	153.9370375	10
6	1	3	0	25.4	3	0		2	0	1998	0.918335013	High_use	Dead Bait	RD		228.1089485	141.4275481	7
6	1	5.5	0	25.5	5	0		2	0	1998	0.918335013	High_use	Live Bait	RD		38.89655423	24.11586362	10
6	1	5	0	25.5	5	0		3	0	1998	0.918335013	High_use	Live Bait	RD		49.74826456	30.84392403	0
6	1	4.5	0	29.5	28.5	1	510	2	0.111111111	1998	0.918335013	High_use	Artificial	RD		495.0831438	306.9515492	2
6	1	6	0	29.5	28.5	1	508	3	0.055555556	1998	0.918335013	High_use	Live Bait	RD		38.70016995	23.99410537	0
6	1	7	0	20	14.5	0		2	0	1998	0.918335013	High_use	Live Bait	RD		552.2204439	342.3766752	0
6	1	5.5	0	20	14.5	1	524	2	0.090909091	1998	0.918335013	High_use	Live Bait	RD		686.8723948	425.8608848	5
6	1	7.5	0	20	14.5	0		4	0	1998	0.918335013	High_use	Live Bait	RD		668.3740765	414.3919274	7
2	1	6.5	1	21.85	7	0		2	0	1998	0.928220317	High_use	Live Bait	RD		123.0760812	76.30717034	7
2	1	8	1	21.85	7	0		2	0	1998	0.928220317	High_use	Live Bait	RD		14.87170139	9.220454862	0
2	1	7	1	21.85	7	1	659	2	0.071428571	1998	0.928220317	High_use	Live Bait	RD		14.87170139	9.220454862	7
2	1	6	1	21.85	7	0		2	0	1998	0.928220317	High_use	Live Bait	RD		320.4838586	198.6999923	4
2	1	4.5	1	13.05	7	0		2	0	1998	0.928220317	Low_use	Live Bait	RD		84.99180762	52.69492072	10
2	1	7	1	13.05	7	1	603	2	0.071428571	1998	0.928220317	Low_use	Dead Bait	RD		84.99180762	52.69492072	10
6	1	4	0	30.55	12.5	0		2	0	1998	0.918335013	High_use	Artificial	RD		42.16928773	26.14495839	7
6	1	4.5	0	31.5	7.5	3	670	1	0.666666667	1998	0.918335013	High_use	Dead Bait	RD		38.70016995	23.99410537	5
6	1	2	0	30.5	19	0		1	0	1998	0.918335013	High_use	Live Bait	RD		333.2349691	206.6056808	10
6	1	1.5	0	30.5	19	0		2	0	1998	0.918335013	High_use	Live Bait	RD		23.66244854	14.67071809	6
6	1	6	0	31.1	13	2	585	3	0.111111111	1998	0.918335013	High_use	Live Bait	RD		47.40738307	29.3925775	6
6	1	6	0	31.1	13	4	615.25	1	0.666666667	1998	0.918335013	High_use	Live Bait	RD		47.40738307	29.3925775	10
6	1	6.5	0	31.1	13	0		3	0	1998	0.918335013	High_use	Live Bait	RD		47.40738307	29.3925775	1
6	1	6.5	0	31.1	13	0		1	0	1998	0.918335013	High_use	Live Bait	RD		47.40738307	29.3925775	2
6	1	5.5	0	31.1	13	0		2	0	1998	0.918335013	High_use	Other	RD		47.40738307	29.3925775	0
6	1	5.5	0	31.1	13	3	500	4	0.136363636	1998	0.918335013	High_use	Live Bait	RD		290.119311	179.8739728	10
6	1	9	0	31.1	13	0		3	0	1998	0.918335013	High_use	Live Bait	RD		47.40738307	29.3925775	0
6	1	3.5	0	31.1	13	0		3	0	1998	0.918335013	High_use	Artificial	RD		47.40738307	29.3925775	8
6	1	7	0	31.1	13	0		3	0	1998	0.918335013	High_use	Live Bait	RD		47.40738307	29.3925775	4
6	1	2	0	31.1	13	0		1	0	1998	0.918335013	High_use	Artificial	RD		294.6487265	182.6822104	6
6	1	2	0	31.1	13	0		4	0	1998	0.918335013	High_use	Dead Bait	RD		233.0043078	144.4626708	3
6	1	1.5	0	31.1	13	0		2	0	1998	0.918335013	High_use	Live Bait	RD		48.19862096	29.883145	7
6	1	8	0	31.1	13	0		2	0	1998	0.918335013	High_use	Live Bait	RD		47.40738307	29.3925775	3
6	1	4.5	0	31.1	13	0		2	0	1998	0.918335013	High_use	Artificial	RD		47.40738307	29.3925775	8
6	1	3	0	31.1	13	0		4	0	1998	0.918335013	High_use	Live Bait	RD		65.39451552	40.54459962	4
4	1	4	0	31.5	10	0		2	0	1998	1.346485569	High_use	Live Bait	RD		21.85436047	13.54970349	5
4	1	5	0	31.5	10	0		4	0	1998	1.346485569	High_use	Dead Bait	RD		187.4908409	116.2443214	0
4	1	5	0	31.5	10	0		2	0	1998	1.346485569	High_use	Dead Bait	RD		100.3132699	62.19422734	2
4	1	6.5	0	31.5	10	0		5	0	1998	1.346485569	High_use	Dead Bait	RD		487.884795	302.4885729	3
4	1	6.5	0	31.5	10	1	619	3	0.051282051	1998	1.346485569	High_use	Dead Bait	RD		66.26730937	41.08573181	2
5	1	7	0	27	5	0		2	0	1998	1.34037137	High_use	Live Bait	RD		51.21897833	31.75576656	0
6	1	7	0	30.1	20	0		3	0	1998	0.918335013	High_use	Live Bait	RD		210.4500168	130.4790104	10
6	1	4	0	30.1	20	0		2	0	1998	0.918335013	High_use	Live Bait	RD		23.3533126	14.47905381	10
6	1	6	0	30.6	16.5	0		3	0	1998	0.918335013	High_use	Live Bait	RD		47.40738307	29.3925775	6
6	1	4	0	30.6	16.5	1	651	2	0.125	1998	0.918335013	High_use	Artificial	RD		47.40738307	29.3925775	7
6	1	6.5	0	30.6	16.5	3		1	0.461538462	1998	0.918335013	High_use	Live Bait	RD		47.40738307	29.3925775	10
6	1	5.5	0	30.6	16.5	3	639.3333333	2	0.272727273	1998	0.918335013	High_use	Live Bait	RD		233.0043078	144.4626708	5
6	1	5	0	30.6	16.5	0		1	0	1998	0.918335013	High_use	Other	RD		47.40738307	29.3925775	5
6	1	4.5	0	30.6	16.5	0		2	0	1998	0.918335013	High_use	Other	RD		47.40738307	29.3925775	6
6	1	5.5	0	25.4	3	0		2	0	1998	0.918335013	High_use	Live Bait	RD		594.9469894	368.8671334	1
4	1	6.5	0	23.25	22.5	0		2	0	1998	1.346485569	High_use	Dead Bait	RD		67.32511569	41.74157173	5
4	1	3	1	27.75	13.5	0		3	0	1998	1.346485569	High_use	Live Bait	RD		195.0564765	120.9350154	10
2	1	3.5	1	21.5	5.5	0		1	0	1998	0.928220317	High_use	Live Bait	RD		7.952423005	4.930502263	0
6	1	5	0	32.6	7.5	1	714	2	0.1	1998	0.918335013	High_use	Dead Bait	RD		210.4500168	130.4790104	5
6	1	7	0	31.3	12	0		1	0	1998	0.918335013	High_use	Live Bait	RD		217.7718001	135.0185161	10
3	1	9	0	25.5	8	0		2	0	1998	1.195099954	High_use	Artificial	RD		73.99780288	45.87863779	10
3	1	3	0	25.5	8	0		1	0	1998	1.195099954	High_use	Live Bait	RD		140.3104469	86.99247708	10
7	1	9	0	34	17.5	0		4	0	1998	0.664626937	High_use	Other	RD		320.4100263	198.6542163	10
7	1	47	0	34	17.5	7	581.1666667	3	0.04964539	1998	0.664626937	High_use	Artificial	RD		112.8947467	69.99474295	8
7	1	45	0	34	17.5	2	554	2	0.022222222	1998	0.664626937	High_use	Artificial	RD		126.091626	78.17680812	5
7	1	31.5	0	30.55	11.5	5	577	1	0.158730159	1998	0.664626937	High_use	Artificial	RD		41.30318249	25.60797314	7
7	1	10	0	30.55	11.5	2	656.5	2	0.1	1998	0.664626937	High_use	Dead Bait	RD		41.30318249	25.60797314	10
7	1	9	0	30.55	11.5	2	532	2	0.111111111	1998	0.664626937	High_use	Other	RD		41.30318249	25.60797314	6
5	1	5	1	28.35	11	3	587.3333333	2	0.3	1998	1.34037137	High_use	Dead Bait	RD		16.92338802	10.49250057	6
5	1	4	1	28.35	11	1	631	2	0.125	1998	1.34037137	High_use	Dead Bait	RD		16.92338802	10.49250057	7
5	2	5	1	28.35	11	0		2	0	1998	1.34037137	High_use	Other	RD		263.6661114	163.4729891	10
5	1	3.5	1	28.35	11	0		2	0	1998	1.34037137	High_use	Artificial	RD		16.92338802	10.49250057	10
5	1	19	0	29.75	7.5	1	672	3	0.01754386	1998	1.34037137	High_use	Dead Bait	RD		80.73083388	50.05311701	7
5	1	20	0	29.75	7.5	4	582.25	2	0.1	1998	1.34037137	High_use	Live Bait	RD		80.73083388	50.05311701	10
5	1	5	0	29.75	7.5	0		2	0	1998	1.34037137	High_use	Artificial	RD		246.5014479	152.8308977	3
5	1	47	0	29.75	7.5	14	565.1666667	5	0.059574468	1998	1.34037137	High_use	Live Bait	RD		209.3994541	129.8276615	10
3	1	6.5	0	25.5	8	3	531.6666667	1	0.461538462	1998	1.195099954	High_use	Artificial	RD		73.99780288	45.87863779	10
7	1	5.5	0	30.55	11.5	2	626.5	2	0.181818182	1998	0.664626937	High_use	Artificial	RD		41.30318249	25.60797314	7
7	1	5	0	34	17.5	2	592	3	0.133333333	1998	0.664626937	High_use	Artificial	RD		38.7136978	24.00249264	5
7	1	6	0	31.5	9	7	653	3	0.388888889	1998	0.664626937	High_use	Artificial	RD		41.30318249	25.60797314	10
7	1	9	0	31.5	9	0		1	0	1998	0.664626937	High_use	Other	RD		41.30318249	25.60797314	4
5	1	7	0	30.55	6.5	0		2	0	1998	1.34037137	High_use	Live Bait	RD		55.67830745	34.52055062	1
5	1	8	0	30.55	6.5	1	580	3	0.041666667	1998	1.34037137	High_use	Live Bait	RD		248.2855443	153.9370375	2
4	1	9	0	22.25	4	0		1	0	1998	1.346485569	High_use	Artificial	RD		151.1966456	93.74192027	3
4	1	6.5	0	22.25	4	2	516.5	2	0.153846154	1998	1.346485569	High_use	Live Bait	RD		15.25338132	9.457096418	2
4	1	6	0	23.75	5.5	9	638.1666667	3	0.5	1998	1.346485569	Low_use	Artificial	RD		185.9082568	115.2631192	9
7	1	8.5	0	33.5	9	6	636.1666667	2	0.352941176	1998	0.664626937	High_use	Artificial	RD		41.30318249	25.60797314	9
7	1	23.5	0	33.5	9	0		3	0	1998	0.664626937	High_use	Live Bait	RD		353.0964196	218.9197802	5
7	1	6.5	0	33.5	9	3	697.3333333	3	0.153846154	1998	0.664626937	High_use	Live Bait	RD		62.84237225	38.9622708	3
6	1	4	0	33.15	7	2	703.5	2	0.25	1998	0.918335013	High_use	Live Bait	RD		54.55097514	33.82160459	9
6	1	7	0	33.15	7	1	600	2	0.071428571	1998	0.918335013	High_use	Live Bait	RD		35.02088189	21.71294677	10
6	1	6	0	33.15	7	1	650	2	0.083333333	1998	0.918335013	High_use	Live Bait	RD		35.02088189	21.71294677	1
6	1	3.5	0	30	13.5	0		1	0	1998	0.918335013	High_use	Dead Bait	RD		23.3533126	14.47905381	7
6	1	8	0	30	13.5	4	555	2	0.25	1998	0.918335013	High_use	Live Bait	RD		26.27637864	16.29135476	4
6	1	4.5	0	30	13.5	0		3	0	1998	0.918335013	High_use	Dead Bait	RD		26.27637864	16.29135476	0
6	1	11	1	30.65	14	0		2	0	1998	0.918335013	High_use	Other	RD		28.82604356	17.87214701	4
6	1	7.5	1	30.65	14	2	608	3	0.088888889	1998	0.918335013	High_use	Live Bait	RD		39.53089278	24.50915352	8
8	1	2.5	1	28.5	5	0		3	0	1998	1.703266422	High_use	Other	RD		417.1322618	258.6220023	8
8	1	5	0	26.5	6.5	0		2	0	1998	1.703266422	High_use	Artificial	RD		79.01915932	48.99187878	0
8	1	3.5	0	26.5	6.5	4	588.25	3	0.380952381	1998	1.703266422	High_use	Dead Bait	RD		79.01915932	48.99187878	10
8	1	5	0	26.5	6.5	9	574.6666667	4	0.45	1998	1.703266422	High_use	Dead Bait	RD		26.48767598	16.42235911	10
8	1	2	0	26.5	6.5	0		1	0	1998	1.703266422	High_use	Live Bait	RD		26.48767598	16.42235911	10
8	1	4.5	0	26.5	6.5	5	577.8	2	0.555555556	1998	1.703266422	High_use	Dead Bait	RD		26.48767598	16.42235911	10
4	1	3.5	0	23.75	5.5	0		2	0	1998	1.346485569	Low_use	Live Bait	RD		23.45407512	14.54152657	9
1	1	5	0	19.95	5	0		2	0	1998	0.737733775	High_use	Artificial	RD		431.1734705	267.3275517	0
1	1	4	0	19.95	5	0		2	0	1998	0.737733775	High_use	Dead Bait	RD		29.46927036	18.27094762	5
1	1	5	0	24.8	2.5	0		3	0	1998	0.737733775	High_use	Dead Bait	RD		29.46927036	18.27094762	8
1	1	4.5	0	24.8	2.5	0		1	0	1998	0.737733775	High_use	Live Bait	RD		29.46927036	18.27094762	8
1	1	8.5	1	18.35	6	1	681	2	0.058823529	1998	0.737733775	High_use	Dead Bait	RD		40.31921408	24.99791273	8
8	1	7	0	29.5	9	0		2	0	1998	1.703266422	High_use	Dead Bait	RD		77.0566941	47.77515034	0
8	1	7.5	0	29.5	9	6	567.6666667	2	0.4	1998	1.703266422	High_use	Artificial	RD		179.6655075	111.3926147	7
8	1	3	0	31.5	6.5	0		2	0	1998	1.703266422	High_use	Live Bait	RD		34.65524626	21.48625268	6
8	1	6.5	0	31.5	6.5	0		2	0	1998	1.703266422	High_use	Dead Bait	RD		34.65524626	21.48625268	8
8	1	7	0	37.5	18.5	3	614.6666667	2	0.214285714	1998	1.703266422	High_use	Dead Bait	RD		26.48767598	16.42235911	9
8	1	5	0	37.5	18.5	2	562.5	3	0.133333333	1998	1.703266422	High_use	Artificial	RD		26.48767598	16.42235911	4
8	1	5.5	0	37.5	18.5	0		1	0	1998	1.703266422	High_use	Artificial	RD		26.48767598	16.42235911	10
8	1	5.5	0	37.5	18.5	4	644.75	2	0.363636364	1998	1.703266422	High_use	Artificial	RD		26.48767598	16.42235911	6
6	1	7	1	30.65	14	0		2	0	1998	0.918335013	High_use	Dead Bait	RD		28.82604356	17.87214701	3
6	1	6	1	30.65	14	11	657.1666667	3	0.611111111	1998	0.918335013	High_use	Live Bait	RD		51.21897833	31.75576656	10
6	1	8	1	30.65	14	6	577.5	2	0.375	1998	0.918335013	High_use	Live Bait	RD		239.0347797	148.2015634	10
6	1	5.5	1	30.65	14	1	538	1	0.181818182	1998	0.918335013	High_use	Live Bait	RD		28.82604356	17.87214701	3
6	1	6.5	1	30.65	14	1	612	1	0.153846154	1998	0.918335013	High_use	Live Bait	RD		51.21897833	31.75576656	10
6	1	8	0	31	4	2	579	2	0.125	1998	0.918335013	High_use	Dead Bait	RD		237.1731527	147.0473547	9
6	1	5	0	30.7	9	5	747.2	5	0.2	1998	0.918335013	High_use	Dead Bait	RD		547.0589661	339.176559	8
6	1	5.5	0	30.7	9	0		1	0	1998	0.918335013	High_use	Live Bait	RD		55.67830745	34.52055062	6
6	1	7.5	0	30.7	9	1	634	5	0.026666667	1998	0.918335013	High_use	Other	RD		590.3867868	366.0398078	2
5	1	10	0	30.55	6.5	1	531	4	0.025	1998	1.34037137	High_use	Live Bait	RD		300.0505778	186.0313582	7
5	1	3.5	0	30.55	6.5	0		1	0	1998	1.34037137	High_use	Live Bait	RD		228.1089485	141.4275481	7
5	1	5.5	0	30.55	6.5	0		3	0	1998	1.34037137	High_use	Live Bait	RD		285.259872	176.8611206	6
5	1	6	0	30.55	6.5	0		2	0	1998	1.34037137	High_use	Live Bait	RD		55.67830745	34.52055062	7
5	1	3	0	30.55	6.5	0		4	0	1998	1.34037137	High_use	Dead Bait	RD		228.1089485	141.4275481	4
5	1	2	0	30.55	6.5	0		2	0	1998	1.34037137	High_use	Live Bait	RD		228.1089485	141.4275481	1
5	1	6	0	30.55	6.5	0		1	0	1998	1.34037137	High_use	Artificial	RD		228.1089485	141.4275481	10
5	1	6	0	34	7.5	4	570	3	0.222222222	1998	1.34037137	High_use	Dead Bait	RD		207.8667682	128.8773963	10
5	1	5.5	0	34	7.5	0		2	0	1998	1.34037137	High_use	Live Bait	RD		75.80984947	47.00210667	6
5	1	4.5	0	30	11	1	520	2	0.111111111	1998	1.34037137	High_use	Artificial	RD		28.82604356	17.87214701	5
5	1	3.5	0	30	11	0		2	0	1998	1.34037137	High_use	Live Bait	RD		39.53089278	24.50915352	10
5	1	8	0	30	11	0		2	0	1998	1.34037137	High_use	Other	RD		28.82604356	17.87214701	10
5	1	4.5	0	32.5	8	1	624	2	0.111111111	1998	1.34037137	High_use	Artificial	RD		268.6239482	166.5468479	10
5	1	7.5	0	32.5	8	0		2	0	1998	1.34037137	High_use	Live Bait	RD		16.92338802	10.49250057	8
5	1	4	0	32.5	8	0		1	0	1998	1.34037137	High_use	Artificial	RD		16.92338802	10.49250057	10
7	1	4.5	0	23.25	6	0		3	0	1998	0.664626937	High_use	Dead Bait	RD		13.30706391	8.250379624	5
4	1	5	0	22.75	15	0		2	0	1998	1.346485569	High_use	Live Bait	RD		23.45407512	14.54152657	0
4	1	3.5	0	22.75	15	1	495	2	0.142857143	1998	1.346485569	High_use	Artificial	RD		176.5260067	109.4461242	5
4	1	3.5	0	22.75	15	0		2	0	1998	1.346485569	High_use	Dead Bait	RD		23.45407512	14.54152657	0
4	1	5	0	23.2	19.5	0		2	0	1998	1.346485569	High_use	Live Bait	RD		116.0316192	71.9396039	3
4	1	10	0	23.2	19.5	0		2	0	1998	1.346485569	High_use	Live Bait	RD		248.0741921	153.8059991	7
4	1	4	0	23.2	19.5	0		2	0	1998	1.346485569	High_use	Dead Bait	RD		203.8931785	126.4137707	8
5	1	5	0	29.75	7.5	3	578.6666667	2	0.3	1998	1.34037137	High_use	Other	RD		256.455306	159.0022897	8
5	1	5.5	0	29.75	7.5	3	539.6666667	2	0.272727273	1998	1.34037137	High_use	Live Bait	RD		0.677521319	0.420063218	7
5	1	5	0	30.7	9	1	534	3	0.066666667	1998	1.34037137	High_use	Live Bait	RD		211.7031178	131.255933	5
5	1	6	0	30.25	5	0		2	0	1998	1.34037137	High_use	Other	RD		43.84957779	27.18673823	10
5	1	3.5	0	30.55	6.5	0		3	0	1998	1.34037137	High_use	Live Bait	RD		184.8774691	114.6240308	5
7	1	3.5	1	31.5	15	0		1	0	1998	0.664626937	High_use	Live Bait	RD		33.82601619	20.97213004	3
7	1	3	0	27	13	0		3	0	1998	0.664626937	High_use	Live Bait	RD		38.7136978	24.00249264	7
7	1	19.5	0	29.5	18	1	617	1	0.051282051	1998	0.664626937	High_use	Dead Bait	RD		327.3341848	202.9471946	5
7	1	26.5	1	26.5	10.5	1	625	3	0.012578616	1998	0.664626937	High_use	Dead Bait	RD		248.9396691	154.3425948	6
7	1	23	1	26.5	10.5	2	550	2	0.043478261	1998	0.664626937	High_use	Live Bait	RD		320.4100263	198.6542163	7
7	1	8.5	0	21.25	13.5	0		2	0	1998	0.664626937	High_use	Live Bait	RD		569.7273099	353.2309321	5
7	2	6.5	0	21.25	13.5	0		3	0	1998	0.664626937	High_use	Other	RD		38.7136978	24.00249264	7
7	1	4	0	21.25	13.5	1	525	3	0.083333333	1998	0.664626937	High_use	Live Bait	RD		38.7136978	24.00249264	5
7	1	5	0	21.25	13.5	0		2	0	1998	0.664626937	High_use	Live Bait	RD		38.7136978	24.00249264	0
3	1	7	0	25.5	8	0		2	0	1998	1.195099954	High_use	Dead Bait	RD		19.47162403	12.0724069	3
5	1	4	1	30.65	14	6	588.3333333	4	0.375	1998	1.34037137	High_use	Dead Bait	RD		218.5053296	135.4733044	10
5	1	3	1	30.65	14	3	579.3333333	2	0.5	1998	1.34037137	High_use	Live Bait	RD		28.82604356	17.87214701	0
5	1	5.5	1	30.65	14	1	548	3	0.060606061	1998	1.34037137	High_use	Live Bait	RD		28.82604356	17.87214701	3
5	1	5	1	30.65	14	4	572.25	2	0.4	1998	1.34037137	High_use	Artificial	RD		218.5053296	135.4733044	10
7	1	4.5	0	27	10	0		2	0	1998	0.664626937	High_use	Artificial	RD		38.7136978	24.00249264	8
7	2	8	0	27	10	1	560	5	0.025	1998	0.664626937	High_use	Live Bait	RD		290.6496784	180.2028006	9
7	1	5.5	0	27	10	0		1	0	1998	0.664626937	High_use	Artificial	RD		38.7136978	24.00249264	9
7	1	7.5	0	27	10	0		2	0	1998	0.664626937	High_use	Artificial	RD		38.7136978	24.00249264	10
7	1	1.5	0	27	10	0		2	0	1998	0.664626937	High_use	Dead Bait	RD		38.7136978	24.00249264	3
7	1	7	0	27	10	1	516	3	0.047619048	1998	0.664626937	High_use	Live Bait	RD		38.7136978	24.00249264	2
7	1	6.5	0	27	10	0		1	0	1998	0.664626937	High_use	Artificial	RD		38.7136978	24.00249264	7
7	1	4	0	27	10	0		5	0	1998	0.664626937	High_use	Dead Bait	RD		38.7136978	24.00249264	5
7	1	4.5	0	27	10	1	638	2	0.111111111	1998	0.664626937	High_use	Dead Bait	RD		38.7136978	24.00249264	9
7	1	8	0	27	10	0		3	0	1998	0.664626937	High_use	Live Bait	RD		237.1731527	147.0473547	2
7	1	7	0	27	10	0		2	0	1998	0.664626937	High_use	Live Bait	RD		38.7136978	24.00249264	5
7	1	6	0	27	10	0		2	0	1998	0.664626937	High_use	Live Bait	RD		38.7136978	24.00249264	5
7	1	7	0	27	10	0		2	0	1998	0.664626937	High_use	Dead Bait	RD		237.1731527	147.0473547	10
3	1	1.5	0	23.2	19.5	0		2	0	1998	1.195099954	High_use	Dead Bait	RD		481.5776304	298.5781308	2
3	1	5.5	0	23.2	19.5	2	1076	2	0.181818182	1998	1.195099954	High_use	Live Bait	RD		232.4859694	144.141301	10
6	1	5.5	0	30.55	6.5	0		3	0	1998	0.918335013	High_use	Live Bait	RD		204.4916814	126.7848425	7
6	1	8	0	30.55	6.5	0		2	0	1998	0.918335013	High_use	Dead Bait	RD		211.7031178	131.255933	8
6	1	4.5	0	34	3	1	604	1	0.222222222	1998	0.918335013	High_use	Live Bait	RD		47.40738307	29.3925775	10
7	2	8.5	0	30	27.5	0		2	0	1998	0.664626937	High_use	Other	RD		41.30318249	25.60797314	10
7	1	2	0	32	5.5	0		2	0	1998	0.664626937	High_use	Artificial	RD		237.1731527	147.0473547	6
7	1	4.5	0	32	5.5	0		3	0	1998	0.664626937	High_use	Artificial	RD		38.7136978	24.00249264	10
7	1	3	0	32	5.5	1		1	0.333333333	1998	0.664626937	High_use	Artificial	RD		38.7136978	24.00249264	10
7	1	5.5	0	32	5.5	1	586	2	0.090909091	1998	0.664626937	High_use	Live Bait	RD		38.7136978	24.00249264	0
1	1	6.5	1	25.6	5	0		1	0	1998	0.737733775	High_use	Dead Bait	RD		81.55362972	50.56325043	10
1	1	7	0	27.25	15	0		2	0	1998	0.737733775	High_use	Live Bait	RD		15.9438489	9.885186318	10
1	1	5	0	24.3	2.5	0		5	0	1998	0.737733775	High_use	Live Bait	RD		435.2110918	269.8308769	10
1	1	7	0	24.25	2.5	0		2	0	1998	0.737733775	High_use	Live Bait	RD		79.71403215	49.42269993	2
1	1	2	0	27	2	1	613	2	0.25	1998	0.737733775	High_use	Other	RD		16.73988764	10.37873034	5
1	1	6	0	26.75	4.5	2	575.5	2	0.166666667	1998	0.737733775	High_use	Live Bait	RD		26.55421656	16.46361427	7
5	1	5	1	21.55	10.5	0		1	0	1998	1.34037137	High_use	Dead Bait	RD		55.67830745	34.52055062	0
5	1	3.5	1	21.55	10.5	0		2	0	1998	1.34037137	High_use	Live Bait	RD		55.67830745	34.52055062	5
5	1	5	1	21.55	10.5	0		3	0	1998	1.34037137	High_use	Artificial	RD		228.1089485	141.4275481	5
5	2	8	1	21.55	10.5	9	616.5	3	0.375	1998	1.34037137	High_use	Live Bait	RD		514.385928	318.9192754	10
5	1	4.5	1	21.55	10.5	2	575	2	0.222222222	1998	1.34037137	High_use	Live Bait	RD		354.5642366	219.8298267	7
5	1	3	1	21.55	10.5	0		2	0	1998	1.34037137	High_use	Dead Bait	RD		228.1089485	141.4275481	2
5	1	4.5	0	24.45	10	0		1	0	1998	1.34037137	High_use	Artificial	RD		20.05802084	12.43597292	10
7	1	3	0	29	16	0		6	0	1998	0.664626937	High_use	Dead Bait	RD		90.97420584	56.40400762	5
7	1	6	0	29	16	0		2	0	1998	0.664626937	High_use	Dead Bait	RD		60.8138561	37.70459078	5
7	1	4.5	0	31	4	0		2	0	1998	0.664626937	High_use	Other	RD		38.7136978	24.00249264	4
7	1	4.5	0	31	4	0		2	0	1998	0.664626937	High_use	Dead Bait	RD		38.7136978	24.00249264	0
6	1	7	0	31.25	13.5	0		2	0	1997	1.084182925	High_use	Other	RD		55.67830745	34.52055062	6
6	1	9	0	31.25	13.5	0		2	0	1997	1.084182925	High_use	Dead Bait	RD		55.67830745	34.52055062	0
6	1	3	0	31.25	13.5	0		3	0	1997	1.084182925	High_use	Live Bait	RD		344.4943756	213.5865129	5
5	2	8	1	17.5	4	2	537.5	5	0.05	1997	1.586745787	Low_use	Dead Bait	RD		20.05802084	12.43597292	10
5	1	2.5	1	17.5	4	0		2	0	1997	1.586745787	Low_use	Artificial	RD		249.2070523	154.5083724	10
2	2	6.5	0	28	14.5	6	712.3333333	4	0.230769231	1997	1.160039977	Low_use	Live Bait	RD		84.99180762	52.69492072	7
2	1	7.5	0	28	14.5	1	714	3	0.044444444	1997	1.160039977	Low_use	Live Bait	RD		20.14843667	12.49203074	8
3	1	3	0	25	10	1	532	4	0.083333333	1997	0.829709943	Low_use	Dead Bait	RD		69.7261143	43.23019087	8
3	1	5	0	25	10	5	618.2	2	0.5	1997	0.829709943	Low_use	Dead Bait	RD		140.3104469	86.99247708	10
3	1	7	0	25	10	0		2	0	1997	0.829709943	Low_use	Artificial	RD		94.28914955	58.45927272	2
3	1	8.5	0	25	10	1	573	4	0.029411765	1997	0.829709943	Low_use	Dead Bait	RD		116.7395586	72.37852633	5
3	1	5	0	21.75	20	4	613.5	2	0.4	1997	0.829709943	Low_use	Dead Bait	RD		36.8830826	22.86751121	10
7	1	6	0	26	17.5	2	599	1	0.333333333	1997	0.559151097	Low_use	Artificial	RD		38.7136978	24.00249264	10
7	1	4.5	0	26	17.5	0		2	0	1997	0.559151097	Low_use	Live Bait	RD		38.7136978	24.00249264	5
7	1	0.5	0	26.5	9.5	0		1	0	1997	0.559151097	Low_use	Live Bait	RD		166.017354	102.9307595	2
7	1	8	0	23.9	14	0		1	0	1997	0.559151097	High_use	Live Bait	RD		263.4214547	163.3213019	0
6	1	3.5	0	30.3	20	3	557	1	0.857142857	1997	1.084182925	High_use	Live Bait	RD		38.89655423	24.11586362	6
6	1	5.5	0	30.3	20	0		3	0	1997	1.084182925	High_use	Live Bait	RD		38.89655423	24.11586362	0
6	1	7	0	30.3	20	0		3	0	1997	1.084182925	High_use	Live Bait	RD		518.1124626	321.2297268	8
7	1	7.5	0	31.5	11	0		1	0	1997	0.559151097	High_use	Live Bait	RD		113.659588	70.46894456	8
7	1	7.5	0	31.5	11	2	550	1	0.266666667	1997	0.559151097	High_use	Live Bait	RD		13.30706391	8.250379624	8
7	1	9.5	0	30	16.5	0		4	0	1997	0.559151097	High_use	Other	RD		41.30318249	25.60797314	8
7	1	7	0	30	16.5	0		2	0	1997	0.559151097	High_use	Artificial	RD		41.30318249	25.60797314	10
6	1	5.5	1	18.1	4	0		1	0	1997	1.084182925	Low_use	Dead Bait	RD		228.1089485	141.4275481	9
6	1	2	1	18.1	4	0		2	0	1997	1.084182925	Low_use	Dead Bait	RD		55.67830745	34.52055062	10
6	1	3.5	1	18.1	4	0		1	0	1997	1.084182925	Low_use	Dead Bait	RD		55.67830745	34.52055062	5
6	1	2.5	1	18.1	4	0		3	0	1997	1.084182925	Low_use	Dead Bait	RD		547.0589661	339.176559	0
5	2	7	0	24	6	0		3	0	1998	1.34037137	High_use	Live Bait	RD		526.2536056	326.2772355	10
5	1	2	0	24	6	0		2	0	1998	1.34037137	High_use	Live Bait	RD		898.5943236	557.1284806	0
5	1	4	0	22.5	10	0		1	0	1998	1.34037137	Low_use	Dead Bait	RD		0.677521319	0.420063218	4
5	1	6.5	0	22.5	10	1	541	2	0.076923077	1998	1.34037137	Low_use	Live Bait	RD		0.677521319	0.420063218	7
5	1	6.5	0	22.5	10	0		2	0	1998	1.34037137	Low_use	Artificial	RD		0.677521319	0.420063218	0
8	1	5	0	30	8	1	656	2	0.1	1998	1.703266422	High_use	Artificial	RD		26.48767598	16.42235911	6
8	1	6	0	25.5	7.5	0		2	0	1998	1.703266422	High_use	Artificial	RD		26.48767598	16.42235911	2
1	1	6.5	0	31.4	4.5	3	573	3	0.153846154	1998	0.737733775	High_use	Dead Bait	RD		29.46927036	18.27094762	10
7	1	5.5	0	31.5	11.5	6	664.1666667	3	0.363636364	1998	0.664626937	High_use	Live Bait	RD		41.30318249	25.60797314	8
6	1	6	0	30.9	4	2	562	3	0.111111111	1998	0.918335013	High_use	Live Bait	RD		35.02088189	21.71294677	2
6	1	2	0	30.9	4	1	639	1	0.5	1998	0.918335013	High_use	Live Bait	RD		35.02088189	21.71294677	5
6	1	6	0	30.4	7	0		1	0	1998	0.918335013	High_use	Dead Bait	RD		38.89655423	24.11586362	0
6	1	6.5	0	30.4	7	2	564	2	0.153846154	1998	0.918335013	High_use	Live Bait	RD		38.89655423	24.11586362	4
6	1	5	0	30.55	6.5	0		3	0	1998	0.918335013	High_use	Live Bait	RD		55.67830745	34.52055062	4
8	1	2	0	26.5	6.5	0		5	0	1998	1.703266422	High_use	Live Bait	RD		26.48767598	16.42235911	8
8	1	3	0	26.5	6.5	6	583.6666667	2	1	1998	1.703266422	High_use	Dead Bait	RD		26.48767598	16.42235911	7
8	1	5	0	29	16	0		3	0	1998	1.703266422	High_use	Dead Bait	RD		34.65524626	21.48625268	0
8	2	6	0	29	16	7	627.8333333	3	0.388888889	1998	1.703266422	High_use	Dead Bait	RD		403.6857503	250.2851652	10
1	1	4.5	0	22	7.5	1	512	2	0.111111111	1998	0.737733775	High_use	Live Bait	RD		40.98853374	25.41289092	2
1	1	5	0	22	7.5	1	562	1	0.2	1998	0.737733775	High_use	Dead Bait	RD		26.55421656	16.46361427	4
1	1	4.5	0	24	5.5	3	542.3333333	1	0.666666667	1998	0.737733775	High_use	Dead Bait	RD		16.73988764	10.37873034	8
1	1	8	0	24	5.5	1	630	2	0.0625	1998	0.737733775	High_use	Dead Bait	RD		16.73988764	10.37873034	3
1	1	5.5	0	24	5.5	0		2	0	1998	0.737733775	High_use	Live Bait	RD		65.46836598	40.59038691	3
1	1	7	1	25.6	5	0		2	0	1998	0.737733775	High_use	Dead Bait	RD		43.0652348	26.70044558	7
1	1	5.5	0	24.25	5	1	636	1	0.181818182	1998	0.737733775	Low_use	Dead Bait	RD		15.9438489	9.885186318	10
2	1	4.5	1	22.5	13.5	0		2	0	1998	0.928220317	High_use	Live Bait	RD		29.90016839	18.5381044	0
2	1	4.5	1	22.5	13.5	0		2	0	1998	0.928220317	High_use	Live Bait	RD		29.90016839	18.5381044	5
2	1	4	0	22.25	10.5	3	629	1	0.75	1998	0.928220317	High_use	Artificial	RD		35.86788281	22.23808734	8
2	1	2	0	22.25	10.5	0		4	0	1998	0.928220317	High_use	Dead Bait	RD		35.86788281	22.23808734	1
5	1	6	0	22.5	6.5	0		2	0	1998	1.34037137	High_use	Artificial	RD		209.3994541	129.8276615	0
5	1	4	0	22.5	6.5	0		2	0	1998	1.34037137	High_use	Dead Bait	RD		0.677521319	0.420063218	0
5	2	9	0	22.5	6.5	0		4	0	1998	1.34037137	High_use	Live Bait	RD		0.677521319	0.420063218	8
5	1	7	0	22.5	6.5	0		2	0	1998	1.34037137	High_use	Dead Bait	RD		763.3849095	473.2986439	5
5	2	8.5	0	22.5	6.5	0		5	0	1998	1.34037137	High_use	Other	RD		0.677521319	0.420063218	9
5	1	7	0	21.05	7	0		1	0	1998	1.34037137	High_use	Artificial	RD		249.2070523	154.5083724	2
5	2	4	0	21.05	7	2	640.5	5	0.1	1998	1.34037137	High_use	Live Bait	RD		266.7871041	165.4080045	3
5	1	2.5	0	21.05	7	0		2	0	1998	1.34037137	High_use	Artificial	RD		270.8074475	167.9006175	8
8	1	2.5	0	29.5	5	0		2	0	1998	1.703266422	High_use	Artificial	RD		417.2538669	258.6973975	10
8	1	5	0	35.5	13.5	0		2	0	1998	1.703266422	High_use	Artificial	RD		35.18449477	21.81438676	4
8	1	5	0	30	10	0		2	0	1998	1.703266422	High_use	Artificial	RD		337.9499579	209.5289739	1
8	2	6	0	30	10	8	561.8333333	4	0.333333333	1998	1.703266422	High_use	Artificial	RD		416.7912046	258.4105469	5
6	1	4	0	30.55	6.5	0		3	0	1998	0.918335013	High_use	Live Bait	RD		285.259872	176.8611206	5
6	2	10	0	30.55	6.5	0		4	0	1998	0.918335013	High_use	Other	RD		913.7370267	566.5169566	5
6	1	4	0	30.55	6.5	0		4	0	1998	0.918335013	High_use	Live Bait	RD		228.1089485	141.4275481	1
6	1	5.5	0	30.55	6.5	0		4	0	1998	0.918335013	High_use	Live Bait	RD		228.1089485	141.4275481	8
7	1	7.5	0	28	13	0		3	0	1997	0.559151097	High_use	Live Bait	RD		38.7136978	24.00249264	5
7	1	2.5	0	28	13	0		1	0	1997	0.559151097	High_use	Artificial	RD		38.7136978	24.00249264	10
7	1	2	0	28	13	1	660	1	0.5	1997	0.559151097	High_use	Artificial	RD		38.7136978	24.00249264	7
7	1	4.5	0	28	13	3	610.6666667	1	0.666666667	1997	0.559151097	High_use	Artificial	RD		38.7136978	24.00249264	10
7	1	48	0	31	14	3	637.3333333	1	0.0625	1997	0.559151097	High_use	Artificial	RD		41.30318249	25.60797314	5
7	1	8	0	31	14	1	623	1	0.125	1997	0.559151097	High_use	Artificial	RD		41.30318249	25.60797314	10
7	1	6.5	0	30.5	8.5	0		5	0	1997	0.559151097	High_use	Live Bait	RD		41.30318249	25.60797314	0
7	1	11	0	30.5	8.5	0		2	0	1997	0.559151097	High_use	Other	RD		41.30318249	25.60797314	8
5	1	6.5	0	32.2	8.5	0		2	0	1998	1.34037137	High_use	Live Bait	RD		61.21692565	37.9544939	4
5	1	7.5	0	32.2	8.5	5	609	2	0.333333333	1998	1.34037137	High_use	Live Bait	RD		16.92338802	10.49250057	8
5	1	4	0	32.2	8.5	0		2	0	1998	1.34037137	High_use	Live Bait	RD		214.6068172	133.0562267	10
5	1	2	0	32.2	8.5	3	582.6666667	1	1.5	1998	1.34037137	High_use	Artificial	RD		16.92338802	10.49250057	10
5	1	5.5	0	32.2	8.5	2	645	2	0.181818182	1998	1.34037137	High_use	Live Bait	RD		214.6068172	133.0562267	10
5	1	5	0	32.2	8.5	0		4	0	1998	1.34037137	High_use	Live Bait	RD		89.663375	55.5912925	10
5	2	5	0	32.2	8.5	1	539	3	0.066666667	1998	1.34037137	High_use	Live Bait	RD		263.6661114	163.4729891	10
5	1	5	0	32.2	8.5	3	636	2	0.3	1998	1.34037137	High_use	Artificial	RD		298.9290964	185.3360398	7
5	1	4	0	32.2	8.5	0		3	0	1998	1.34037137	High_use	Live Bait	RD		16.92338802	10.49250057	8
5	1	3	0	32.2	8.5	1	543	3	0.111111111	1998	1.34037137	High_use	Live Bait	RD		214.6068172	133.0562267	3
5	1	6	0	32.2	8.5	2	602.5	2	0.166666667	1998	1.34037137	High_use	Live Bait	RD		233.1266796	144.5385414	7
5	1	4	0	32.2	8.5	2	598.5	5	0.1	1998	1.34037137	High_use	Live Bait	RD		214.6068172	133.0562267	5
5	1	6.5	0	33.5	6.5	1	604	3	0.051282051	1998	1.34037137	High_use	Live Bait	RD		195.6998327	121.3338963	7
5	1	5	0	33.6	11	1	648	1	0.2	1998	1.34037137	High_use	Other	RD		532.8135436	330.344397	7
7	1	4	0	29.5	16.5	0		5	0	1997	0.559151097	High_use	Live Bait	RD		38.7136978	24.00249264	8
7	1	7	0	29.5	16.5	6	670.6666667	2	0.428571429	1997	0.559151097	High_use	Artificial	RD		38.7136978	24.00249264	10
7	1	6	0	29.5	16.5	0		1	0	1997	0.559151097	High_use	Other	RD		38.7136978	24.00249264	8
8	1	2	1	30	20	0		3	0	1997	1.770399287	Low_use	Artificial	RD		945.2551196	586.0581742	5
8	1	5	0	27.35	10	0		2	0	1997	1.770399287	Low_use	Live Bait	RD		77.0566941	47.77515034	0
7	1	5.5	0	26.5	6.5	2	643	3	0.121212121	1998	0.664626937	High_use	Artificial	RD		38.7136978	24.00249264	8
7	1	5.5	1	21.5	3	1	673	2	0.090909091	1998	0.664626937	Low_use	Live Bait	RD		33.82601619	20.97213004	4
7	1	5	1	21.5	3	1	609	2	0.1	1998	0.664626937	Low_use	Artificial	RD		33.82601619	20.97213004	3
1	1	5.5	1	20	1.5	0		2	0	1997	0.65790941	Low_use	Live Bait	RD		15.35519637	9.520221749	8
1	1	2.5	1	20	1.5	1	679	2	0.2	1997	0.65790941	Low_use	Artificial	RD		24.61556044	15.26164747	5
1	1	4.5	1	20	1.5	0		2	0	1997	0.65790941	Low_use	Dead Bait	RD		24.61556044	15.26164747	8
1	1	8	1	20	1.5	1	292	1	0.125	1997	0.65790941	Low_use	Live Bait	RD		24.61556044	15.26164747	1
1	1	4.5	1	20	1.5	9	685.8333333	3	0.666666667	1997	0.65790941	Low_use	Live Bait	RD		94.89771018	58.83658031	10
1	1	6.5	0	28.75	5	1	518	2	0.076923077	1997	0.65790941	High_use	Artificial	RD		31.58165556	19.58062645	2
1	1	6.5	0	28.75	5	0		2	0	1997	0.65790941	High_use	Artificial	RD		31.58165556	19.58062645	2
1	1	2	0	25.75	14	0		1	0	1997	0.65790941	High_use	Live Bait	RD		24.61556044	15.26164747	0
1	1	6.5	0	25.75	14	0		2	0	1997	0.65790941	High_use	Artificial	RD		24.61556044	15.26164747	8
1	1	4.5	0	25.75	14	0		1	0	1997	0.65790941	High_use	Artificial	RD		24.61556044	15.26164747	3
1	1	3.5	0	25.75	14	0		2	0	1997	0.65790941	High_use	Artificial	RD		24.61556044	15.26164747	8
1	1	2.5	0	25.75	14	0		1	0	1997	0.65790941	High_use	Other	RD		24.61556044	15.26164747	5
1	1	4	0	25.75	14	1	677	1	0.25	1997	0.65790941	High_use	Live Bait	RD		15.35519637	9.520221749	5
1	1	4	0	25.75	14	0		3	0	1997	0.65790941	High_use	Dead Bait	RD		170.815601	105.9056726	7
2	1	7	1	27	7	2	515.5	1	0.285714286	1997	1.160039977	High_use	Dead Bait	RD		62.13213813	38.52192564	10
8	1	6	0	28	7.5	0		5	0	1997	1.770399287	High_use	Live Bait	RD		26.48767598	16.42235911	6
8	1	7.5	0	28	7.5	3	599.6666667	2	0.2	1997	1.770399287	High_use	Artificial	RD		26.48767598	16.42235911	0
8	1	9.5	0	28	7.5	0		3	0	1997	1.770399287	High_use	Live Bait	RD		26.48767598	16.42235911	3
8	1	4	0	28	7.5	1	564	3	0.083333333	1997	1.770399287	High_use	Artificial	RD		26.48767598	16.42235911	2
8	1	4	0	28	7.5	1	560	2	0.125	1997	1.770399287	High_use	Dead Bait	RD		26.48767598	16.42235911	7
1	1	1.5	1	18.55	1.5	0		1	0	1998	0.737733775	Low_use	Artificial	RD		29.46927036	18.27094762	0
3	1	3	0	20.5	8.5	0		2	0	1998	1.195099954	Low_use	Live Bait	RD		94.28914955	58.45927272	3
6	1	2.5	0	22	6.5	0		1	0	1997	1.084182925	Low_use	Live Bait	RD		55.67830745	34.52055062	0
5	1	4.5	0	33.6	11	0		2	0	1998	1.34037137	High_use	Artificial	RD		83.24243745	51.61031122	8
5	1	8	0	33.6	11	0		3	0	1998	1.34037137	High_use	Live Bait	RD		215.5803461	133.6598146	2
5	1	5	1	28	18.5	6	574.8333333	2	0.6	1998	1.34037137	High_use	Artificial	RD		209.3994541	129.8276615	10
5	1	2	1	28	18.5	0		3	0	1998	1.34037137	High_use	Artificial	RD		242.0977122	150.1005816	2
3	1	3	0	19.75	15	0		2	0	1997	0.829709943	Low_use	Dead Bait	RD		116.7395586	72.37852633	5
3	1	8	0	19.75	15	5	573	2	0.3125	1997	0.829709943	Low_use	Live Bait	RD		140.3104469	86.99247708	10
3	1	5	0	19.75	15	0		2	0	1997	0.829709943	Low_use	Artificial	RD		94.28914955	58.45927272	10
3	1	3.5	0	19.75	15	0		3	0	1997	0.829709943	Low_use	Dead Bait	RD		19.47162403	12.0724069	2
3	1	4	0	19.75	15	1	725	4	0.0625	1997	0.829709943	Low_use	Dead Bait	RD		19.47162403	12.0724069	5
7	1	3	1	10.5	7	0		3	0	1997	0.559151097	Low_use	Dead Bait	RD		38.92212968	24.1317204	8
1	1	6	0	26.75	12.5	0		1	0	1997	0.65790941	High_use	Other	RD		26.55421656	16.46361427	7
1	1	2.5	0	26.75	12.5	0		2	0	1997	0.65790941	High_use	Dead Bait	RD		26.55421656	16.46361427	1
7	1	8	0	29.5	12.5	4	556	2	0.25	1997	0.559151097	High_use	Artificial	RD		245.9810129	152.508228	6
7	1	9.5	0	29.5	12.5	1	652	2	0.052631579	1997	0.559151097	High_use	Live Bait	RD		38.7136978	24.00249264	10
3	1	4	0	7.5	10	0		2	0	1997	0.829709943	Low_use	Dead Bait	RD		14.7264513	9.130399806	10
3	1	6	0	7.5	10	3	592.3333333	1	0.5	1997	0.829709943	Low_use	Live Bait	RD		14.7264513	9.130399806	10
3	1	6	0	7.5	10	3	606.3333333	1	0.5	1997	0.829709943	Low_use	Artificial	RD		14.7264513	9.130399806	8
4	1	3	0	15.8	17	0		2	0	1997	1.011577098	Low_use	Dead Bait	RD		143.2485656	88.81411067	5
4	1	3	0	15.8	17	3	506	1	1	1997	1.011577098	Low_use	Artificial	RD		61.16893517	37.92473981	7
4	1	2	0	15.8	17	0		2	0	1997	1.011577098	Low_use	Artificial	RD		15.25338132	9.457096418	5
4	1	3	0	15.8	17	0		3	0	1997	1.011577098	Low_use	Dead Bait	RD		61.16893517	37.92473981	4
4	1	6.5	0	15.8	17	4	603.5	3	0.205128205	1997	1.011577098	Low_use	Artificial	RD		61.16893517	37.92473981	5
4	1	7	0	15.8	17	1	572	3	0.047619048	1997	1.011577098	Low_use	Dead Bait	RD		61.16893517	37.92473981	5
4	1	4	0	15.8	17	0		1	0	1997	1.011577098	Low_use	Artificial	RD		61.16893517	37.92473981	0
1	1	5	1	18.75	5	0		2	0	1997	0.65790941	Low_use	Live Bait	RD		30.17826641	18.71052517	2
2	1	1.5	0	21.5	16	0		3	0	1997	1.160039977	Low_use	Dead Bait	RD		44.05680354	27.31521819	2
6	1	2	0	11.7	11	0		2	0	1997	1.084182925	Low_use	Dead Bait	RD		26.27637864	16.29135476	10
6	1	6	0	11.7	11	1	703	2	0.083333333	1997	1.084182925	Low_use	Dead Bait	RD		26.27637864	16.29135476	2
6	1	5	0	11.7	11	0		2	0	1997	1.084182925	Low_use	Artificial	RD		23.3533126	14.47905381	10
6	1	4	0	11.7	11	0		4	0	1997	1.084182925	Low_use	Dead Bait	RD		26.27637864	16.29135476	0
4	1	5	0	26	17.5	0		2	0	1997	1.011577098	Low_use	Artificial	RD		23.37221075	14.49077067	1
4	1	3.5	0	26	17.5	0		2	0	1997	1.011577098	Low_use	Artificial	RD		23.37221075	14.49077067	10
4	1	4	0	24.4	21	6	581.5	2	0.75	1997	1.011577098	Low_use	Live Bait	RD		61.16893517	37.92473981	8
4	1	6.5	0	24.4	21	1	518	2	0.076923077	1997	1.011577098	Low_use	Artificial	RD		88.8241408	55.0709673	2
7	1	5	0	28	13	2	558	3	0.133333333	1997	0.559151097	High_use	Other	RD		38.7136978	24.00249264	8
4	1	4.5	0	23.75	5	0		1	0	1998	1.346485569	Low_use	Other	RD		12.46810662	7.730226104	0
4	1	8.5	0	24.25	11	0		3	0	1998	1.346485569	Low_use	Dead Bait	RD		39.26475815	24.34415005	7
7	2	9	0	24	17	0		2	0	1997	0.559151097	Low_use	Other	RD		38.6333577	23.95268177	7
7	1	26.5	0	23.25	8	0		3	0	1997	0.559151097	Low_use	Dead Bait	RD		60.8138561	37.70459078	2
7	1	7	0	23.25	8	0		2	0	1997	0.559151097	Low_use	Dead Bait	RD		13.30706391	8.250379624	3
2	1	4.5	0	29.5	10	0		3	0	1997	1.160039977	High_use	Dead Bait	RD		12.4331435	7.70854897	3
2	1	3.5	0	31.5	15	0		5	0	1997	1.160039977	High_use	Live Bait	RD		81.03804349	50.24358696	10
8	1	7	1	18.5	10.5	0		4	0	1997	1.770399287	Low_use	Artificial	RD		23.28959496	14.43954888	8
8	1	6	1	29.5	9.5	1	562	2	0.083333333	1997	1.770399287	Low_use	Artificial	RD		35.18449477	21.81438676	2
3	1	5.5	0	28.5	13	2	563.5	4	0.090909091	1997	0.829709943	High_use	Artificial	RD		28.33436463	17.56730607	5
3	1	1	1	23.5	8	0		1	0	1997	0.829709943	High_use	Artificial	RD		122.6768808	76.0596661	6
3	1	7.5	1	23.5	8	0		2	0	1997	0.829709943	High_use	Live Bait	RD		84.75163953	52.54601651	8
3	1	5	1	23.5	8	2	534	1	0.4	1997	0.829709943	High_use	Artificial	RD		49.7997879	30.8758685	7
3	1	4	1	23.5	8	0		3	0	1997	0.829709943	High_use	Live Bait	RD		84.75163953	52.54601651	6
3	1	5	0	26	19	0		5	0	1997	0.829709943	High_use	Live Bait	RD		69.7261143	43.23019087	3
3	1	5	0	26	19	0		2	0	1997	0.829709943	High_use	Live Bait	RD		19.47162403	12.0724069	1
3	1	5	0	26	19	0		1	0	1997	0.829709943	High_use	Artificial	RD		73.99780288	45.87863779	5
3	1	5.5	0	26	19	1	627	3	0.060606061	1997	0.829709943	High_use	Artificial	RD		19.47162403	12.0724069	7
3	1	8	0	26	19	3	548.6666667	4	0.09375	1997	0.829709943	High_use	Artificial	RD		140.3104469	86.99247708	5
2	1	5.5	0	25.25	14.5	0		3	0	1997	1.160039977	Low_use	Dead Bait	RD		77.58540419	48.1029506	5
2	1	5	0	25.25	14.5	0		2	0	1997	1.160039977	Low_use	Live Bait	RD		77.58540419	48.1029506	10
2	1	3	0	25.25	14.5	0		4	0	1997	1.160039977	Low_use	Live Bait	RD		77.58540419	48.1029506	3
2	1	9.5	0	25.25	14.5	0		2	0	1997	1.160039977	Low_use	Artificial	RD		77.58540419	48.1029506	10
2	1	1	0	25.25	14.5	0		1	0	1997	1.160039977	Low_use	Artificial	RD		77.58540419	48.1029506	10
2	1	6	0	25.25	14.5	4	555.5	2	0.333333333	1997	1.160039977	Low_use	Artificial	RD		77.58540419	48.1029506	8
2	1	5.5	1	18.5	15.5	0		1	0	1997	1.160039977	Low_use	Live Bait	RD		86.43092158	53.58717138	0
3	1	6	1	25.5	13.5	0		2	0	1997	0.829709943	Low_use	Live Bait	RD		253.6594032	157.26883	5
3	1	7.5	1	25.5	13.5	3	639.6666667	2	0.2	1997	0.829709943	Low_use	Live Bait	RD		73.99780288	45.87863779	8
3	1	4	1	25.5	13.5	0		1	0	1997	0.829709943	Low_use	Artificial	RD		19.47162403	12.0724069	4
3	1	8.5	1	16.25	14.5	0		2	0	1997	0.829709943	Low_use	Live Bait	RD		140.3104469	86.99247708	6
5	1	5	0	13.5	5.5	0		2	0	1998	1.34037137	Low_use	Artificial	RD		51.21897833	31.75576656	4
5	1	8	0	13.5	5.5	1	440	1	0.125	1998	1.34037137	Low_use	Artificial	RD		39.53089278	24.50915352	8
5	1	3.5	0	13.5	5.5	0		4	0	1998	1.34037137	Low_use	Dead Bait	RD		39.53089278	24.50915352	8
5	1	4	0	13.5	5.5	0		2	0	1998	1.34037137	Low_use	Artificial	RD		39.53089278	24.50915352	10
5	1	3	0	13.5	5.5	1	540	2	0.166666667	1998	1.34037137	Low_use	Live Bait	RD		465.6608718	288.7097405	9
5	1	2.5	0	13.5	5.5	0		1	0	1998	1.34037137	Low_use	Artificial	RD		945.9464433	586.4867948	3
5	1	6	0	13.5	5.5	6	536.5	2	0.5	1998	1.34037137	Low_use	Live Bait	RD		28.82604356	17.87214701	10
5	1	1	0	13.5	5.5	0		1	0	1998	1.34037137	Low_use	Artificial	RD		28.82604356	17.87214701	1
5	2	8	0	21.5	7	9	597.5	4	0.28125	1998	1.34037137	Low_use	Live Bait	RD		0.677521319	0.420063218	7
5	1	3.5	0	21.5	7	0		1	0	1998	1.34037137	Low_use	Live Bait	RD		0.677521319	0.420063218	0
5	1	5	0	21.5	7	9	549.3333333	3	0.6	1998	1.34037137	Low_use	Artificial	RD		193.9075442	120.2226774	10
5	1	4.5	0	21.5	7	0		3	0	1998	1.34037137	Low_use	Dead Bait	RD		209.3994541	129.8276615	4
5	1	9.5	0	21.5	7	6	529.6666667	2	0.315789474	1998	1.34037137	Low_use	Live Bait	RD		0.677521319	0.420063218	6
6	1	4.5	0	25.7	19.5	6	627	2	0.666666667	1998	0.918335013	Low_use	Live Bait	RD		218.81063	135.6625906	10
6	1	3	0	25.7	19.5	0		2	0	1998	0.918335013	Low_use	Artificial	RD		38.89655423	24.11586362	9
1	1	7	0	24.75	4	0		2	0	1997	0.65790941	Low_use	Live Bait	RD		15.9438489	9.885186318	0
1	1	6.5	0	23.75	15	0		2	0	1997	0.65790941	Low_use	Dead Bait	RD		29.46927036	18.27094762	2
2	1	4	0	21.5	14.5	0		1	0	1997	1.160039977	Low_use	Live Bait	RD		85.1144005	52.77092831	0
2	1	2.5	0	20.25	13.5	0		2	0	1997	1.160039977	Low_use	Dead Bait	RD		113.1974036	70.18239023	2
3	1	4	0	26	19	0		1	0	1997	0.829709943	High_use	Artificial	RD		19.47162403	12.0724069	9
3	1	4.5	0	26	19	1	590	2	0.111111111	1997	0.829709943	High_use	Live Bait	RD		94.28914955	58.45927272	7
3	1	10	0	26	19	2	626	2	0.1	1997	0.829709943	High_use	Live Bait	RD		69.7261143	43.23019087	2
3	1	9	0	26	19	2	607	3	0.074074074	1997	0.829709943	High_use	Dead Bait	RD		140.3104469	86.99247708	6
3	1	7.5	0	26	19	0		3	0	1997	0.829709943	High_use	Live Bait	RD		73.99780288	45.87863779	5
3	1	4.5	0	26	19	0		2	0	1997	0.829709943	High_use	Live Bait	RD		69.7261143	43.23019087	5
3	1	7.5	0	26	19	0		2	0	1997	0.829709943	High_use	Artificial	RD		469.7568029	291.2492178	10
3	1	6	0	26	19	3	580.3333333	2	0.25	1997	0.829709943	High_use	Live Bait	RD		140.3104469	86.99247708	10
3	1	7.5	0	27.75	14	0		2	0	1997	0.829709943	High_use	Live Bait	RD		49.7997879	30.8758685	3
3	1	8	0	27.75	14	1	565	2	0.0625	1997	0.829709943	High_use	Live Bait	RD		49.7997879	30.8758685	1
3	1	5.5	0	27.75	14	0		3	0	1997	0.829709943	High_use	Live Bait	RD		49.7997879	30.8758685	0
4	2	6	1	23.9	11.5	3	594	3	0.166666667	1997	1.011577098	High_use	Live Bait	RD		0.677521319	0.420063218	9
2	1	9	0	30	11	0		1	0	1997	1.160039977	Low_use	Dead Bait	RD		69.22921369	42.92211249	3
2	1	10	0	25.25	14.5	1	588	3	0.033333333	1997	1.160039977	Low_use	Live Bait	RD		77.58540419	48.1029506	6
2	1	6	0	25.25	14.5	9	634	3	0.5	1997	1.160039977	Low_use	Artificial	RD		11.20537848	6.947334658	6
2	1	4.5	0	25.25	14.5	0		2	0	1997	1.160039977	Low_use	Live Bait	RD		77.58540419	48.1029506	10
2	1	5.5	0	25.25	14.5	0		3	0	1997	1.160039977	Low_use	Live Bait	RD		77.58540419	48.1029506	3
4	1	6	0	24.25	11	0		4	0	1998	1.346485569	Low_use	Other	RD		39.26475815	24.34415005	0
4	1	7	0	14	6	1	692	2	0.071428571	1998	1.346485569	Low_use	Dead Bait	RD		61.16893517	37.92473981	5
4	1	7.5	1	21.3	6.5	1	591	1	0.133333333	1998	1.346485569	Low_use	Dead Bait	RD		61.16893517	37.92473981	2
4	1	5.5	1	21.3	6.5	6	557.1666667	2	0.545454545	1998	1.346485569	Low_use	Dead Bait	RD		15.25338132	9.457096418	10
4	1	5	1	21.3	6.5	0		2	0	1998	1.346485569	Low_use	Dead Bait	RD		61.16893517	37.92473981	2
4	1	3	1	21.3	6.5	2	563.5	2	0.333333333	1998	1.346485569	Low_use	Artificial	RD		61.16893517	37.92473981	10
4	1	5	1	21.3	6.5	0		2	0	1998	1.346485569	Low_use	Dead Bait	RD		109.8033696	68.07808915	1
4	1	3.5	1	21.3	6.5	0		3	0	1998	1.346485569	Low_use	Other	RD		15.25338132	9.457096418	8
5	1	8	0	24.25	13	2	496.5	3	0.083333333	1998	1.34037137	Low_use	Dead Bait	RD		99.47250658	61.67295408	8
5	1	4	0	13.5	5.5	6	595.6666667	2	0.75	1998	1.34037137	Low_use	Artificial	RD		28.82604356	17.87214701	10
5	1	3	0	13.5	5.5	0		1	0	1998	1.34037137	Low_use	Artificial	RD		218.5053296	135.4733044	0
5	1	3.5	0	13.5	5.5	3	543.3333333	1	0.857142857	1998	1.34037137	Low_use	Artificial	RD		28.82604356	17.87214701	8
7	1	3	0	18	15	0		5	0	1997	0.559151097	Low_use	Dead Bait	RD		41.30318249	25.60797314	1
7	1	45	0	23.5	18.5	0		5	0	1997	0.559151097	Low_use	Live Bait	RD		316.2525107	196.0765566	6
6	1	8	0	22	6.5	0		2	0	1997	1.084182925	Low_use	Live Bait	RD		55.67830745	34.52055062	7
6	1	9	0	17.45	12.5	0		3	0	1997	1.084182925	Low_use	Live Bait	RD		38.89655423	24.11586362	4
6	1	5	0	17.45	12.5	6	582.8333333	2	0.6	1997	1.084182925	Low_use	Live Bait	RD		541.3486415	335.6361577	9
2	1	5	0	30.5	10.5	2	552	2	0.2	1997	1.160039977	High_use	Live Bait	RD		44.05680354	27.31521819	8
2	1	5.5	0	30.5	10.5	0		2	0	1997	1.160039977	High_use	Artificial	RD		44.05680354	27.31521819	10
2	1	5.5	0	30	13	0		1	0	1997	1.160039977	High_use	Live Bait	RD		113.1974036	70.18239023	9
8	1	2.5	0	30.5	22.5	0		2	0	1997	1.770399287	High_use	Artificial	RD		77.0566941	47.77515034	5
1	1	4.5	0	25	7.5	0		2	0	1997	0.65790941	Low_use	Live Bait	RD		26.55421656	16.46361427	3
1	1	4	0	25	7.5	2	569.5	1	0.5	1997	0.65790941	Low_use	Live Bait	RD		26.55421656	16.46361427	5
1	1	6	0	25	7.5	0		2	0	1997	0.65790941	Low_use	Artificial	RD		271.1744256	168.1281439	5
3	1	7	0	26	18.5	3	552	1	0.428571429	1998	1.195099954	Low_use	Artificial	RD		19.47162403	12.0724069	9
3	1	6	0	26	18.5	0		2	0	1998	1.195099954	Low_use	Live Bait	RD		140.3104469	86.99247708	5
3	1	3	0	26	18.5	0		4	0	1998	1.195099954	Low_use	Artificial	RD		140.3104469	86.99247708	2
3	1	1.5	0	26	18.5	0		4	0	1998	1.195099954	Low_use	Dead Bait	RD		19.47162403	12.0724069	1
3	1	5.5	0	16	0	1	631	2	0.090909091	1998	1.195099954	Low_use	Dead Bait	RD		14.7264513	9.130399806	10
2	1	4	0	23.5	12.5	0		3	0	1997	1.160039977	Low_use	Live Bait	RD		82.87524924	51.38265453	7
2	1	2.5	0	23.5	12.5	0		3	0	1997	1.160039977	Low_use	Other	RD		423.3276908	262.4631683	3
3	1	2.5	0	16.5	20	0		1	0	1997	0.829709943	Low_use	Dead Bait	RD		140.3104469	86.99247708	0
3	1	4	0	21.75	8.5	0		3	0	1997	0.829709943	Low_use	Dead Bait	RD		26.72074673	16.56686297	5
3	1	2	0	26.15	9	0		2	0	1997	0.829709943	Low_use	Artificial	RD		22.76299374	14.11305612	10
3	1	3.5	0	26.15	9	0		2	0	1997	0.829709943	Low_use	Dead Bait	RD		22.76299374	14.11305612	3
4	1	5	0	28.5	7	2	585.5	1	0.4	1997	1.011577098	High_use	Dead Bait	RD		61.16893517	37.92473981	10
4	1	5	0	28.5	7	3	548	3	0.2	1997	1.011577098	High_use	Live Bait	RD		238.7508462	148.0255246	5
4	1	6.5	0	28.5	7	0		4	0	1997	1.011577098	High_use	Live Bait	RD		61.16893517	37.92473981	5
4	1	5.5	0	28.5	7	1	544	2	0.090909091	1997	1.011577098	High_use	Artificial	RD		229.9601383	142.5752857	10
3	1	5	1	23.65	4.5	1	520	3	0.066666667	1997	0.829709943	Low_use	Dead Bait	RD		67.32511569	41.74157173	10
4	1	6	0	21.5	8	0		2	0	1997	1.011577098	Low_use	Dead Bait	RD		11.02171843	6.833465427	10
4	1	6	0	21.25	15.5	0		1	0	1997	1.011577098	Low_use	Dead Bait	RD		52.69264344	32.66943893	3
5	1	5	0	24.5	12	0		3	0	1997	1.586745787	Low_use	Live Bait	RD		486.4680071	301.6101644	6
5	1	5	0	25.3	18	2	535	1	0.4	1997	1.586745787	Low_use	Live Bait	RD		49.64007223	30.77684478	8
5	2	4	1	18.3	20	6	519.5	4	0.375	1997	1.586745787	Low_use	Live Bait	RD		20.05802084	12.43597292	7
5	1	3	1	18.3	20	0		3	0	1997	1.586745787	Low_use	Live Bait	RD		234.6422243	145.4781791	1
5	1	2.5	1	18.3	20	0		4	0	1997	1.586745787	Low_use	Live Bait	RD		165.4525724	102.5805949	6
5	1	3.5	1	18.3	20	1	600	4	0.071428571	1997	1.586745787	Low_use	Live Bait	RD		215.5803461	133.6598146	5
5	2	3.5	1	18.3	20	1	560	4	0.071428571	1997	1.586745787	Low_use	Live Bait	RD		20.05802084	12.43597292	2
5	1	4	1	18.3	20	4	603.5	5	0.2	1997	1.586745787	Low_use	Other	RD		215.5803461	133.6598146	6
5	2	5	1	18.3	20	3	561.6666667	4	0.15	1997	1.586745787	Low_use	Live Bait	RD		215.5803461	133.6598146	6
5	1	2	1	18.3	20	2	676	2	0.5	1997	1.586745787	Low_use	Live Bait	RD		317.0302598	196.5587611	10
5	1	8	1	23.9	11.5	1	512	2	0.0625	1997	1.586745787	High_use	Live Bait	RD		374.6714748	232.2963144	5
5	1	3	1	23.9	11.5	0		2	0	1997	1.586745787	High_use	Live Bait	RD		28.17153388	17.46635101	1
5	1	9	1	23.9	11.5	1	509	4	0.027777778	1997	1.586745787	High_use	Artificial	RD		303.36812	188.0882344	5
5	1	3	1	23.9	11.5	0		5	0	1997	1.586745787	High_use	Live Bait	RD		28.17153388	17.46635101	1
5	1	5	0	27.65	13	0		2	0	1997	1.586745787	High_use	Live Bait	RD		285.259872	176.8611206	8
5	1	3.5	0	27.65	13	0		1	0	1997	1.586745787	High_use	Artificial	RD		55.67830745	34.52055062	8
5	1	9.5	0	27.5	12	2	538	3	0.070175439	1997	1.586745787	High_use	Live Bait	RD		436.6562514	270.7268759	3
4	1	4.5	1	23.65	4.5	0		2	0	1997	1.011577098	Low_use	Live Bait	RD		67.32511569	41.74157173	0
4	1	9	1	23.65	4.5	0		3	0	1997	1.011577098	Low_use	Dead Bait	RD		67.32511569	41.74157173	10
5	1	4	0	18.5	10.5	1	595	1	0.25	1997	1.586745787	Low_use	Artificial	RD		43.89897707	27.21736578	10
5	2	5	0	18.5	10.5	0		2	0	1997	1.586745787	Low_use	Other	RD		16.92338802	10.49250057	5
5	1	3.5	0	19.3	13	0		2	0	1997	1.586745787	Low_use	Other	RD		28.82604356	17.87214701	10
5	1	5.5	0	27.65	13	0		2	0	1997	1.586745787	High_use	Live Bait	RD		285.259872	176.8611206	6
5	1	5.5	0	27.65	13	3	566.3333333	2	0.272727273	1997	1.586745787	High_use	Live Bait	RD		55.67830745	34.52055062	5
5	1	5	0	27.65	13	0		1	0	1997	1.586745787	High_use	Live Bait	RD		226.0456365	140.1482946	4
5	1	5	0	27.65	13	3	614	1	0.6	1997	1.586745787	High_use	Other	RD		55.67830745	34.52055062	10
5	1	8	1	24.4	8	6	541.3333333	2	0.375	1997	1.586745787	High_use	Live Bait	RD		209.3994541	129.8276615	8
5	2	7	1	24.4	8	1	591	2	0.071428571	1997	1.586745787	High_use	Other	RD		256.455306	159.0022897	10
5	1	6	1	24.4	8	0		2	0	1997	1.586745787	High_use	Live Bait	RD		316.896521	196.475843	7
5	1	8	0	25.25	10	2	581.5	2	0.125	1997	1.586745787	High_use	Live Bait	RD		228.1089485	141.4275481	5
5	1	10	0	25.25	10	0		1	0	1997	1.586745787	High_use	Live Bait	RD		228.1089485	141.4275481	4
5	1	4	0	25.25	10	0		2	0	1997	1.586745787	High_use	Live Bait	RD		285.259872	176.8611206	3
5	1	6.5	0	29	13.5	6	580.1666667	4	0.230769231	1997	1.586745787	High_use	Live Bait	RD		42.47125191	26.33217618	7
5	1	4	0	29	13.5	0		2	0	1997	1.586745787	High_use	Live Bait	RD		215.5803461	133.6598146	3
5	1	6.5	0	29	13.5	0		2	0	1997	1.586745787	High_use	Live Bait	RD		215.5803461	133.6598146	5
5	1	6	0	29	13.5	6	535.5	2	0.5	1997	1.586745787	High_use	Live Bait	RD		215.5803461	133.6598146	10
5	1	6	0	29	13.5	0		2	0	1997	1.586745787	High_use	Live Bait	RD		266.7871041	165.4080045	4
5	1	8	0	29	13.5	0		3	0	1997	1.586745787	High_use	Live Bait	RD		266.7871041	165.4080045	8
5	1	6.5	0	29	13.5	1	679	4	0.038461538	1997	1.586745787	High_use	Live Bait	RD		215.5803461	133.6598146	7
5	1	8	0	29	13.5	0		4	0	1997	1.586745787	High_use	Live Bait	RD		234.6422243	145.4781791	3
5	2	8	0	29	13.5	11	566.8333333	5	0.275	1997	1.586745787	High_use	Other	RD		215.5803461	133.6598146	9
5	1	5	0	35.5	6.5	2	554	4	0.1	1997	1.586745787	High_use	Artificial	RD		312.5869877	193.8039324	3
5	1	5.5	0	28.9	14	0		1	0	1997	1.586745787	High_use	Artificial	RD		49.64007223	30.77684478	0
5	1	4	0	28.9	14	3	666.3333333	1	0.75	1997	1.586745787	High_use	Artificial	RD		49.64007223	30.77684478	10
5	1	7.5	0	30	19	0		4	0	1997	1.586745787	High_use	Live Bait	RD		209.3994541	129.8276615	5
5	2	6	0	30	19	0		4	0	1997	1.586745787	High_use	Live Bait	RD		0.677521319	0.420063218	10
5	1	4.5	0	30	19	1	604	4	0.055555556	1997	1.586745787	High_use	Dead Bait	RD		256.455306	159.0022897	10
5	1	7	0	30	19	0		2	0	1997	1.586745787	High_use	Live Bait	RD		256.455306	159.0022897	8
5	1	4	0	29.45	21	1	655	4	0.0625	1997	1.586745787	High_use	Live Bait	RD		209.3994541	129.8276615	10
5	2	5	0	29.45	21	1	638	4	0.05	1997	1.586745787	High_use	Live Bait	RD		246.5014479	152.8308977	1
5	1	5	0	29.45	21	6	537.6666667	3	0.4	1997	1.586745787	High_use	Other	RD		246.5014479	152.8308977	9
5	1	4.5	0	30.5	13.5	4	640.25	2	0.444444444	1997	1.586745787	High_use	Live Bait	RD		16.92338802	10.49250057	10
5	1	5	0	30.5	13.5	0		3	0	1997	1.586745787	High_use	Artificial	RD		16.92338802	10.49250057	10
3	1	2.5	1	18.75	6.5	3	652	1	1.2	1997	0.829709943	Low_use	Artificial	RD		248.0741921	153.8059991	10
3	1	9	0	13.5	8	6	587	3	0.222222222	1997	0.829709943	Low_use	Dead Bait	RD		116.7395586	72.37852633	8
3	1	3	0	13.5	8	0		2	0	1997	0.829709943	Low_use	Dead Bait	RD		19.47162403	12.0724069	2
5	1	2.5	0	19.3	13	3	526.3333333	1	1.2	1997	1.586745787	Low_use	Artificial	RD		39.53089278	24.50915352	8
5	1	6.5	0	19.3	13	2	533.5	3	0.102564103	1997	1.586745787	Low_use	Artificial	RD		39.53089278	24.50915352	2
5	1	5	0	19.3	13	0		1	0	1997	1.586745787	Low_use	Artificial	RD		28.82604356	17.87214701	4
5	1	6	0	24.7	14	2	521.5	4	0.083333333	1997	1.586745787	Low_use	Live Bait	RD		234.6422243	145.4781791	10
6	1	6	1	17.85	10	0		4	0	1997	1.084182925	Low_use	Other	RD		285.259872	176.8611206	5
6	1	2	0	21.1	15	3	598.6666667	1	1.5	1997	1.084182925	Low_use	Live Bait	RD		56.25240264	34.87648964	10
5	1	2.5	0	27.05	6	0		2	0	1997	1.586745787	High_use	Live Bait	RD		207.8667682	128.8773963	5
5	1	6	0	29.7	7.5	0		6	0	1997	1.586745787	High_use	Live Bait	RD		43.84957779	27.18673823	9
5	1	4	0	29.7	7.5	0		2	0	1997	1.586745787	High_use	Other	RD		43.84957779	27.18673823	10
5	1	3.5	0	27.25	9	0		2	0	1997	1.586745787	High_use	Artificial	RD		275.5147801	170.8191637	5
5	1	2	0	27.25	9	2	560.5	1	1	1997	1.586745787	High_use	Live Bait	RD		39.53089278	24.50915352	6
5	1	8	0	27.25	9	1	649	2	0.0625	1997	1.586745787	High_use	Live Bait	RD		39.53089278	24.50915352	4
5	1	6	0	27.25	9	0		2	0	1997	1.586745787	High_use	Artificial	RD		276.9988794	171.7393052	10
6	1	6	0	24.6	12.5	3	600.3333333	4	0.125	1997	1.084182925	Low_use	Live Bait	RD		26.27637864	16.29135476	2
6	1	4.5	0	24.6	12.5	0		2	0	1997	1.084182925	Low_use	Dead Bait	RD		26.27637864	16.29135476	4
6	1	6.5	0	24.6	12.5	4	625.75	3	0.205128205	1997	1.084182925	Low_use	Live Bait	RD		26.27637864	16.29135476	8
6	1	3.5	0	24.6	12.5	0		2	0	1997	1.084182925	Low_use	Live Bait	RD		26.27637864	16.29135476	10
6	1	4	0	24.6	12.5	0		2	0	1997	1.084182925	Low_use	Dead Bait	RD		23.3533126	14.47905381	8
5	2	8.5	0	27.5	12	6	577.1666667	5	0.141176471	1997	1.586745787	High_use	Live Bait	RD		16.92338802	10.49250057	10
5	1	8.5	0	27.5	12	6	579.1666667	3	0.235294118	1997	1.586745787	High_use	Artificial	RD		268.6239482	166.5468479	5
5	2	7	0	27.5	12	11	607.1666667	4	0.392857143	1997	1.586745787	High_use	Live Bait	RD		16.92338802	10.49250057	10
5	2	8.5	0	35.5	6.5	4	594	3	0.156862745	1997	1.586745787	High_use	Live Bait	RD		20.05802084	12.43597292	10
5	2	6.5	0	35.5	6.5	5	597.6	3	0.256410256	1997	1.586745787	High_use	Live Bait	RD		439.1190711	272.2538241	10
5	1	3	0	23.5	14.5	0		1	0	1997	1.586745787	Low_use	Artificial	RD		532.8494584	330.3666642	10
5	1	6	1	18.85	14	4	555.5	5	0.133333333	1997	1.586745787	Low_use	Dead Bait	RD		209.3994541	129.8276615	10
5	2	1.5	1	18.85	14	0		4	0	1997	1.586745787	Low_use	Live Bait	RD		209.3994541	129.8276615	8
5	1	2.5	0	20.9	15	3	591.3333333	2	0.6	1997	1.586745787	Low_use	Artificial	RD		16.92338802	10.49250057	3
5	1	4	0	20.9	15	3	576.6666667	1	0.75	1997	1.586745787	Low_use	Dead Bait	RD		16.92338802	10.49250057	10
5	1	4	0	27.5	9.5	4	584	2	0.5	1997	1.586745787	High_use	Live Bait	RD		20.05802084	12.43597292	10
5	2	9	0	31	8	5	595	4	0.138888889	1997	1.586745787	High_use	Live Bait	RD		298.9290964	185.3360398	8
5	1	4	0	31	8	3	549.3333333	1	0.75	1997	1.586745787	High_use	Live Bait	RD		16.92338802	10.49250057	10
5	1	5	0	28.35	7	6	550.5	2	0.6	1997	1.586745787	High_use	Live Bait	RD		39.53089278	24.50915352	5
7	1	2	0	20.5	6.5	0		3	0	1998	0.664626937	Low_use	Dead Bait	RD		38.7136978	24.00249264	3
7	1	3	0	20.5	6.5	0		3	0	1998	0.664626937	Low_use	Dead Bait	RD		131.6934967	81.64996795	5
8	1	6.5	0	26.5	10	0		2	0	1998	1.703266422	Low_use	Other	RD		26.48767598	16.42235911	8
8	1	7.5	0	26.5	10	5	612.4	2	0.333333333	1998	1.703266422	Low_use	Dead Bait	RD		26.48767598	16.42235911	8
8	1	7	0	26.5	10	9	583.6666667	3	0.428571429	1998	1.703266422	Low_use	Dead Bait	RD		26.48767598	16.42235911	10
8	1	7.5	0	26.5	10	6		3	0.266666667	1998	1.703266422	Low_use	Dead Bait	RD		79.01915932	48.99187878	8
8	1	2	0	9.25	12	0		2	0	1998	1.703266422	Low_use	Dead Bait	RD		26.48767598	16.42235911	10
8	1	6	0	9.25	12	3	611	2	0.25	1998	1.703266422	Low_use	Dead Bait	RD		26.48767598	16.42235911	8
8	1	6	0	9.25	12	0		3	0	1998	1.703266422	Low_use	Dead Bait	RD		79.01915932	48.99187878	1
8	1	4	0	9.25	12	6	635.8333333	2	0.75	1998	1.703266422	Low_use	Dead Bait	RD		26.48767598	16.42235911	10
8	1	3	0	17.5	5	0		3	0	1998	1.703266422	Low_use	Artificial	RD		34.64908974	21.48243564	6
3	1	9	1	23.65	4.5	1	647	2	0.055555556	1997	0.829709943	Low_use	Live Bait	RD		182.3740745	113.0719262	5
4	1	4	0	24.4	12	2	513	2	0.25	1997	1.011577098	Low_use	Live Bait	RD		166.8783666	103.4645873	8
4	1	11.5	0	24.4	12	2	539	2	0.086956522	1997	1.011577098	Low_use	Artificial	RD		100.3132699	62.19422734	6
4	1	7.5	0	24.4	12	1	530	4	0.033333333	1997	1.011577098	Low_use	Live Bait	RD		235.5282858	146.0275372	9
4	1	4	0	26.25	13.5	0		1	0	1997	1.011577098	Low_use	Artificial	RD		39.26475815	24.34415005	3
4	1	2.5	0	26.25	13.5	1	632	3	0.133333333	1997	1.011577098	Low_use	Dead Bait	RD		39.26475815	24.34415005	1
4	1	5	0	26.25	13.5	1	508	1	0.2	1997	1.011577098	Low_use	Dead Bait	RD		39.26475815	24.34415005	10
4	1	3.5	1	24.25	15.5	0		5	0	1997	1.011577098	Low_use	Live Bait	RD		187.4908409	116.2443214	8
4	1	5.5	1	24.25	15.5	0		4	0	1997	1.011577098	Low_use	Live Bait	RD		66.26730937	41.08573181	4
6	1	31	0	23.5	7	6	560.3333333	1	0.193548387	1998	0.918335013	Low_use	Dead Bait	RD		217.7718001	135.0185161	10
6	1	9	1	14.55	2.5	0		2	0	1998	0.918335013	Low_use	Live Bait	RD		30.41305052	18.85609132	7
7	2	7.5	0	20	5	0		3	0	1998	0.664626937	Low_use	Live Bait	RD		41.30318249	25.60797314	10
7	1	6	0	20.5	6.5	0		1	0	1998	0.664626937	Low_use	Artificial	RD		38.7136978	24.00249264	8
7	2	7.5	0	20.5	6.5	0		4	0	1998	0.664626937	Low_use	Other	RD		50.05362951	31.0332503	6
4	1	2	0	23.5	3	1	503	2	0.25	1997	1.011577098	Low_use	Dead Bait	RD		11.02171843	6.833465427	10
4	1	4	0	23.5	3	4	575.75	3	0.333333333	1997	1.011577098	Low_use	Other	RD		11.02171843	6.833465427	4
4	1	3	0	23.5	3	9	621.6666667	3	1	1997	1.011577098	Low_use	Live Bait	RD		11.02171843	6.833465427	10
4	1	5	0	23.5	3	0		1	0	1997	1.011577098	Low_use	Artificial	RD		11.02171843	6.833465427	4
4	1	4	0	23.5	3	0		1	0	1997	1.011577098	Low_use	Artificial	RD		49.92265184	30.95204414	6
4	1	6.5	0	23.5	3	1	532	3	0.051282051	1997	1.011577098	Low_use	Artificial	RD		205.4925422	127.4053762	8
5	2	6.5	0	26.5	7.5	9	584.8333333	5	0.276923077	1997	1.586745787	High_use	Live Bait	RD		580.5890599	359.9652171	10
5	1	7	0	26.5	7.5	0		1	0	1997	1.586745787	High_use	Live Bait	RD		20.05802084	12.43597292	8
5	1	4	0	26.5	7.5	2	508.5	2	0.25	1997	1.586745787	High_use	Other	RD		266.7871041	165.4080045	1
5	1	7	0	26.5	7.5	0		1	0	1997	1.586745787	High_use	Live Bait	RD		234.6422243	145.4781791	3
5	2	6.5	0	26.5	7.5	10	547.5	4	0.384615385	1997	1.586745787	High_use	Dead Bait	RD		110.211948	68.33140776	10
5	1	5	0	26.5	7.5	2	577	2	0.2	1997	1.586745787	High_use	Live Bait	RD		215.5803461	133.6598146	10
5	2	8	0	26.5	7.5	2	573.5	4	0.0625	1997	1.586745787	High_use	Dead Bait	RD		266.7871041	165.4080045	9
5	1	8	0	26.5	7.5	2	558	1	0.25	1997	1.586745787	High_use	Live Bait	RD		301.2972264	186.8042804	7
5	1	3	0	21.7	6.5	0		2	0	1997	1.586745787	High_use	Live Bait	RD		208.9442634	129.5454433	9
5	1	5.5	0	21.7	6.5	0		2	0	1997	1.586745787	High_use	Live Bait	RD		110.5903166	68.56599629	7
5	1	5.5	0	21.7	6.5	0		2	0	1997	1.586745787	High_use	Live Bait	RD		2.275672499	1.410916949	1
5	1	2.5	0	13.9	10	0		3	0	1997	1.586745787	High_use	Live Bait	RD		275.5147801	170.8191637	10
5	1	4	0	13.9	10	6	569	2	0.75	1997	1.586745787	High_use	Live Bait	RD		39.53089278	24.50915352	10
5	1	2	0	13.9	10	0		1	0	1997	1.586745787	High_use	Live Bait	RD		28.82604356	17.87214701	2
5	1	4	0	13.9	10	7	565.1666667	3	0.583333333	1997	1.586745787	High_use	Live Bait	RD		218.5053296	135.4733044	10
5	1	6	0	13.9	10	0		3	0	1997	1.586745787	High_use	Live Bait	RD		218.5053296	135.4733044	8
5	1	4	0	13.9	10	8	587.1666667	4	0.5	1997	1.586745787	High_use	Live Bait	RD		540.1462599	334.8906811	10
5	2	9	0	13.9	10	3	573.3333333	2	0.166666667	1997	1.586745787	High_use	Other	RD		275.5147801	170.8191637	10
5	1	3.5	0	13.9	10	15	538.3333333	6	0.714285714	1997	1.586745787	High_use	Live Bait	RD		199.7722012	123.8587647	8
1	1	5.5	0	29	5	0		2	0	1996	0.997424172	High_use	Live Bait	RD		31.58165556	19.58062645	6
1	1	4.5	0	29	5	0		1	0	1996	0.997424172	High_use	Live Bait	RD		31.58165556	19.58062645	0
1	1	4	0	29	5	6	609.1666667	2	0.75	1996	0.997424172	High_use	Artificial	RD		31.58165556	19.58062645	10
1	1	5.5	0	29	5	6	679.5	2	0.545454545	1996	0.997424172	High_use	Dead Bait	RD		655.1032874	406.1640382	10
1	1	2.5	1	23.85	9	0		4	0	1996	0.997424172	High_use	Other	RD		20.97885736	13.00689156	5
1	1	5	1	23.85	9	0		2	0	1996	0.997424172	High_use	Live Bait	RD		20.97885736	13.00689156	2
6	1	4.5	0	17.75	12	0		1	0	1996	0.974887568	Low_use	Dead Bait	RD		817.8872268	507.0900806	8
5	1	5	0	18.5	16.5	0		2	0	1996	1.617123018	Low_use	Artificial	RD		0.677521319	0.420063218	6
5	1	4	0	18.5	16.5	0		2	0	1996	1.617123018	Low_use	Artificial	RD		246.5014479	152.8308977	3
5	1	4	0	18.5	16.5	2	556	1	0.5	1996	1.617123018	Low_use	Dead Bait	RD		28.17153388	17.46635101	6
6	1	4	0	20.25	11	1	535	1	0.25	1996	0.974887568	Low_use	Dead Bait	RD		56.25240264	34.87648964	0
6	1	2	0	17.75	12	0		1	0	1996	0.974887568	Low_use	Dead Bait	RD		55.67830745	34.52055062	10
5	2	5	0	21.4	25	1	532	3	0.066666667	1996	1.617123018	Low_use	Artificial	RD		20.05802084	12.43597292	2
5	1	6	0	21.4	25	1	513	3	0.055555556	1996	1.617123018	Low_use	Live Bait	RD		249.2070523	154.5083724	3
5	1	5.5	0	21.4	25	6	540.8333333	4	0.272727273	1996	1.617123018	Low_use	Live Bait	RD		101.9561793	63.21283117	10
5	1	7	0	28.35	26.5	0		3	0	1996	1.617123018	Low_use	Live Bait	RD		56.35017144	34.93710629	0
5	1	4.5	0	28.35	26.5	0		2	0	1996	1.617123018	Low_use	Dead Bait	RD		16.72558086	10.36986013	2
5	1	8	0	28.35	26.5	1	547	2	0.0625	1996	1.617123018	Low_use	Dead Bait	RD		64.08295401	39.73143149	6
5	1	5.5	0	28.35	26.5	0		2	0	1996	1.617123018	Low_use	Dead Bait	RD		16.72558086	10.36986013	0
6	1	6	0	17.6	7.5	0		3	0	1996	0.974887568	Low_use	Live Bait	RD		55.67830745	34.52055062	0
6	1	7	0	17.6	7.5	0		1	0	1996	0.974887568	Low_use	Artificial	RD		55.67830745	34.52055062	3
6	1	6	0	17.6	7.5	1	674	2	0.083333333	1996	0.974887568	Low_use	Artificial	RD		55.67830745	34.52055062	6
6	1	3	0	17.6	7.5	1	566	1	0.333333333	1996	0.974887568	Low_use	Artificial	RD		55.67830745	34.52055062	6
6	1	6.5	1	20	8.5	0		1	0	1996	0.974887568	Low_use	Artificial	RD		38.70016995	23.99410537	5
6	1	2	1	20	8.5	1	550	1	0.5	1996	0.974887568	Low_use	Artificial	RD		38.70016995	23.99410537	8
5	2	6.5	0	29.45	12.5	9	576	4	0.346153846	1996	1.617123018	High_use	Live Bait	RD		367.3927283	227.7834915	10
5	1	4.5	0	29.45	12.5	5	537.2	2	0.555555556	1996	1.617123018	High_use	Live Bait	RD		16.92338802	10.49250057	10
5	2	7.5	0	29.45	12.5	5	545.8	3	0.222222222	1996	1.617123018	High_use	Live Bait	RD		394.8901883	244.8319167	8
5	2	7.5	0	30.55	12.5	15	635.8333333	5	0.4	1996	1.617123018	High_use	Live Bait	RD		550.9332616	341.5786222	10
5	1	5	0	30.55	12.5	9	550.8333333	3	0.6	1996	1.617123018	High_use	Live Bait	RD		215.5803461	133.6598146	10
5	2	4.5	0	30.55	12.5	4	571	4	0.222222222	1996	1.617123018	High_use	Live Bait	RD		266.7871041	165.4080045	10
5	2	4	0	30.55	12.5	4	552.75	4	0.25	1996	1.617123018	High_use	Live Bait	RD		20.05802084	12.43597292	10
5	1	4.5	0	30.55	12.5	1	545	3	0.074074074	1996	1.617123018	High_use	Live Bait	RD		215.5803461	133.6598146	2
5	1	10	0	30.55	12.5	4	535	3	0.133333333	1996	1.617123018	High_use	Live Bait	RD		215.5803461	133.6598146	5
5	1	5.5	0	30.55	11.5	1	555	2	0.090909091	1996	1.617123018	High_use	Live Bait	RD		0.677521319	0.420063218	2
5	2	5	0	30.55	11.5	0		3	0	1996	1.617123018	High_use	Artificial	RD		236.8837004	146.8678942	8
5	1	2.5	1	25.5	3.5	0		3	0	1996	1.617123018	High_use	Live Bait	RD		43.89897707	27.21736578	0
5	1	5.5	1	25.5	3.5	0		1	0	1996	1.617123018	High_use	Artificial	RD		16.92338802	10.49250057	0
5	2	7	1	25.5	3.5	9	564.8333333	4	0.321428571	1996	1.617123018	High_use	Artificial	RD		515.9973807	319.918376	8
7	1	5	0	26.25	12.5	1	715	2	0.1	1997	0.559151097	High_use	Dead Bait	RD		33.9262029	21.0342458	0
7	1	5.5	0	25.5	22.5	0		2	0	1997	0.559151097	High_use	Artificial	RD		38.7136978	24.00249264	7
7	1	4	0	19.5	7.5	0		2	0	1997	0.559151097	High_use	Dead Bait	RD		13.30706391	8.250379624	0
7	1	7	0	23.5	13	0		1	0	1997	0.559151097	Low_use	Dead Bait	RD		45.44145569	28.17370253	8
8	1	6.5	0	30.25	10	0		5	0	1996	1.598295094	High_use	Artificial	RD		35.18449477	21.81438676	8
8	1	8.5	0	30.25	10	0		2	0	1996	1.598295094	High_use	Artificial	RD		35.18449477	21.81438676	5
8	1	5.5	0	30.25	10	0		2	0	1996	1.598295094	High_use	Live Bait	RD		107.0830846	66.39151245	10
3	1	8	1	20.5	7.5	4	558	2	0.25	1996	0.913646885	Low_use	Other	RD		140.3104469	86.99247708	6
3	1	3	1	20.5	7.5	0		1	0	1996	0.913646885	Low_use	Artificial	RD		73.99780288	45.87863779	7
3	1	4.5	1	20.5	7.5	1	692	2	0.111111111	1996	0.913646885	Low_use	Other	RD		73.99780288	45.87863779	4
3	1	4	1	20.5	7.5	0		3	0	1996	0.913646885	Low_use	Dead Bait	RD		69.7261143	43.23019087	8
3	1	10.5	1	20.5	7.5	0		2	0	1996	0.913646885	Low_use	Live Bait	RD		69.7261143	43.23019087	6
3	1	6	1	20.5	7.5	0		4	0	1996	0.913646885	Low_use	Dead Bait	RD		19.47162403	12.0724069	7
3	1	5	1	20.5	7.5	0		5	0	1996	0.913646885	Low_use	Artificial	RD		140.3104469	86.99247708	8
3	1	5	0	22	15	0		3	0	1996	0.913646885	Low_use	Live Bait	RD		21.90950751	13.58389466	0
8	1	5	0	28.5	13.5	9	565.5	3	0.6	1996	1.598295094	Low_use	Artificial	RD		23.34939032	14.476622	10
8	1	3.5	0	28.5	13.5	0		1	0	1996	1.598295094	Low_use	Dead Bait	RD		77.07240221	47.78488937	5
8	1	4.5	0	24	10	0		2	0	1996	1.598295094	Low_use	Live Bait	RD		35.18449477	21.81438676	5
1	1	4	0	26.25	10	0		1	0	1996	0.997424172	High_use	Live Bait	RD		29.53480848	18.31158126	0
6	1	6	1	21	6	3	541.6666667	2	0.25	1996	0.974887568	Low_use	Artificial	RD		47.40738307	29.3925775	10
2	1	2.5	0	27.75	13.5	0		1	0	1996	0.987825661	Low_use	Dead Bait	RD		72.01331989	44.64825833	2
3	1	2	0	25	13	0		2	0	1996	0.913646885	Low_use	Artificial	RD		94.81037946	58.78243527	5
8	1	5.5	0	30.25	10	3	686.3333333	4	0.136363636	1996	1.598295094	High_use	Dead Bait	RD		107.0830846	66.39151245	7
8	1	4.5	0	30.25	10	0		1	0	1996	1.598295094	High_use	Artificial	RD		35.18449477	21.81438676	2
8	1	5.5	0	30.25	10	0		3	0	1996	1.598295094	High_use	Live Bait	RD		35.18449477	21.81438676	2
8	1	6.5	0	30.25	10	0		2	0	1996	1.598295094	High_use	Dead Bait	RD		107.0830846	66.39151245	4
5	1	7.5	0	31.65	16.5	5	561.2	3	0.222222222	1996	1.617123018	High_use	Live Bait	RD		228.1089485	141.4275481	8
5	1	9.5	0	31.65	16.5	4	575.75	3	0.140350877	1996	1.617123018	High_use	Live Bait	RD		228.1089485	141.4275481	5
5	1	6.5	0	31.65	16.5	1	572	3	0.051282051	1996	1.617123018	High_use	Live Bait	RD		228.1089485	141.4275481	9
5	2	6	0	30.25	19.5	9	568.5	3	0.5	1996	1.617123018	High_use	Artificial	RD		61.21692565	37.9544939	10
5	2	6.5	0	30.25	19.5	0		3	0	1996	1.617123018	High_use	Other	RD		16.92338802	10.49250057	7
5	1	6.5	0	30.25	19.5	1	540	2	0.076923077	1996	1.617123018	High_use	Live Bait	RD		257.9868639	159.9518556	5
5	1	5	0	30.25	19.5	0		4	0	1996	1.617123018	High_use	Live Bait	RD		233.1266796	144.5385414	0
5	1	9	0	30.25	19.5	0		3	0	1996	1.617123018	High_use	Artificial	RD		530.1982099	328.7228901	1
5	1	3	0	30.25	19.5	0		4	0	1996	1.617123018	High_use	Artificial	RD		339.8990895	210.7374355	10
5	1	4.5	0	30.25	19.5	0		2	0	1996	1.617123018	High_use	Live Bait	RD		458.7245954	284.4092491	0
5	1	5.5	0	30.25	19.5	3	568.3333333	4	0.136363636	1996	1.617123018	High_use	Live Bait	RD		214.6068172	133.0562267	5
5	1	8	0	31.75	17.5	9	608.8333333	3	0.375	1996	1.617123018	High_use	Live Bait	RD		224.8030641	139.3778997	10
5	1	3	0	31.75	17.5	0		2	0	1996	1.617123018	High_use	Dead Bait	RD		0.677521319	0.420063218	0
5	1	9	0	32	14	2	557.5	4	0.055555556	1996	1.617123018	High_use	Live Bait	RD		29.64023725	18.3769471	4
5	1	3	0	32	14	0		1	0	1996	1.617123018	High_use	Live Bait	RD		275.2126397	170.6318366	5
5	1	41	0	33.4	12	8	539.5	4	0.048780488	1996	1.617123018	High_use	Live Bait	RD		209.3994541	129.8276615	7
5	1	10	0	33.4	12	1	602	4	0.025	1996	1.617123018	High_use	Artificial	RD		246.5014479	152.8308977	3
5	1	3	1	25.5	3.5	1		2	0.166666667	1996	1.617123018	High_use	Live Bait	RD		214.6068172	133.0562267	2
5	2	7.5	1	25.5	3.5	3	547.6666667	3	0.133333333	1996	1.617123018	High_use	Live Bait	RD		214.6068172	133.0562267	5
5	2	8	1	25.5	3.5	10	568	5	0.25	1996	1.617123018	High_use	Live Bait	RD		287.7673002	178.4157261	8
5	2	4.5	1	25.5	3.5	1	668	2	0.111111111	1996	1.617123018	High_use	Live Bait	RD		16.92338802	10.49250057	10
5	1	2	1	25.5	3.5	0		4	0	1996	1.617123018	High_use	Live Bait	RD		214.6068172	133.0562267	0
5	2	9	1	25.5	3.5	2	583	3	0.074074074	1996	1.617123018	High_use	Artificial	RD		530.0873545	328.6541598	10
5	2	9	0	30	12	7	555	3	0.259259259	1996	1.617123018	High_use	Live Bait	RD		89.663375	55.5912925	10
5	1	6.5	0	30	12	0		2	0	1996	1.617123018	High_use	Artificial	RD		268.6239482	166.5468479	5
5	2	4.5	0	30	12	1	572	3	0.074074074	1996	1.617123018	High_use	Artificial	RD		16.92338802	10.49250057	10
5	2	9	0	30	12	4	548.25	4	0.111111111	1996	1.617123018	High_use	Live Bait	RD		247.5067633	153.4541932	3
5	1	5	0	30	12	5	555.8	2	0.5	1996	1.617123018	High_use	Artificial	RD		16.92338802	10.49250057	9
5	1	7	0	30	12	1	540	1	0.142857143	1996	1.617123018	High_use	Artificial	RD		16.92338802	10.49250057	5
5	1	2.5	0	30	12	6	547.8333333	2	1.2	1996	1.617123018	High_use	Live Bait	RD		16.92338802	10.49250057	10
6	1	5	0	30.25	23.5	0		1	0	1996	0.974887568	High_use	Live Bait	RD		38.89655423	24.11586362	0
6	1	8.5	0	30.25	23.5	1	611	4	0.029411765	1996	0.974887568	High_use	Live Bait	RD		218.81063	135.6625906	2
6	1	3	0	30.25	23.5	1	637	1	0.333333333	1996	0.974887568	High_use	Live Bait	RD		245.9587414	152.4944197	7
6	1	7	0	30.25	23.5	3	534.3333333	2	0.214285714	1996	0.974887568	High_use	Dead Bait	RD		38.89655423	24.11586362	5
6	1	4	0	31.65	20.5	0		1	0	1996	0.974887568	High_use	Artificial	RD		41.0061597	25.42381901	3
6	1	5.5	0	31.65	20.5	0		1	0	1996	0.974887568	High_use	Live Bait	RD		35.02088189	21.71294677	6
5	1	6	0	28.9	19	3	651.6666667	1	0.5	1996	1.617123018	High_use	Dead Bait	RD		0.677521319	0.420063218	10
5	1	5	0	28.9	19	0		1	0	1996	1.617123018	High_use	Artificial	RD		0.677521319	0.420063218	3
5	2	9.5	0	28.9	19	0		3	0	1996	1.617123018	High_use	Other	RD		515.5033736	319.6120916	10
5	1	8	0	27.5	10.5	2	535.5	2	0.125	1996	1.617123018	High_use	Other	RD		55.67830745	34.52055062	8
5	1	7	0	27.5	10.5	1	594	2	0.071428571	1996	1.617123018	High_use	Live Bait	RD		55.67830745	34.52055062	10
5	1	5.5	0	27.5	10.5	0		2	0	1996	1.617123018	High_use	Live Bait	RD		285.259872	176.8611206	8
5	1	7.5	0	27.5	10.5	0		2	0	1996	1.617123018	High_use	Live Bait	RD		547.0589661	339.176559	3
5	1	8	0	27.5	10.5	7	617.1666667	3	0.291666667	1996	1.617123018	High_use	Artificial	RD		228.1089485	141.4275481	9
5	1	6.5	0	27.5	10.5	6	555.8333333	2	0.461538462	1996	1.617123018	High_use	Live Bait	RD		547.0589661	339.176559	5
5	1	7	0	27.5	10.5	0		6	0	1996	1.617123018	High_use	Live Bait	RD		228.1089485	141.4275481	6
5	1	2.5	0	27.5	10.5	0		4	0	1996	1.617123018	High_use	Live Bait	RD		55.67830745	34.52055062	10
8	1	6.5	0	32.25	13.5	3	573.6666667	3	0.153846154	1996	1.598295094	High_use	Dead Bait	RD		23.25436276	14.41770491	8
8	1	4	0	32.25	13.5	1	579	3	0.083333333	1996	1.598295094	High_use	Dead Bait	RD		46.73918415	28.97829417	7
8	1	6	0	32.25	13.5	1	640	2	0.083333333	1996	1.598295094	High_use	Artificial	RD		23.25436276	14.41770491	5
8	1	4.5	0	32.25	13.5	0		3	0	1996	1.598295094	High_use	Live Bait	RD		367.7138326	227.9825762	4
1	1	4.5	0	28.75	6	0		2	0	1996	0.997424172	High_use	Live Bait	RD		78.7660543	48.83495367	8
7	1	46.5	0	28.5	19	0		2	0	1996	0.527097628	High_use	Artificial	RD		41.30318249	25.60797314	5
7	1	4.5	0	29.25	18	1		2	0.111111111	1996	0.527097628	High_use	Live Bait	RD		38.7136978	24.00249264	8
7	1	4	0	29.25	18	1	526	2	0.125	1996	0.527097628	High_use	Live Bait	RD		38.7136978	24.00249264	10
8	1	4	0	27.5	15	0		1	0	1997	1.770399287	High_use	Artificial	RD		22.75089282	14.10555355	1
8	1	6.5	0	22.5	7	2	586.5	2	0.153846154	1997	1.770399287	High_use	Dead Bait	RD		26.48767598	16.42235911	2
8	1	2	1	11.5	21.5	0		2	0	1997	1.770399287	High_use	Dead Bait	RD		26.48767598	16.42235911	1
8	1	6	0	24.5	8	0		1	0	1997	1.770399287	Low_use	Dead Bait	RD		30.85783153	19.13185555	0
8	1	4	0	24.5	8	1	510	2	0.125	1997	1.770399287	Low_use	Live Bait	RD		30.85783153	19.13185555	8
5	1	2	0	12.5	14	0		3	0	1997	1.586745787	Low_use	Dead Bait	RD		104.242854	64.63056948	8
5	1	3.5	0	12.5	14	0		4	0	1997	1.586745787	Low_use	Live Bait	RD		214.6068172	133.0562267	5
5	2	4	0	16	3.5	9	561.5	4	0.5625	1997	1.586745787	Low_use	Live Bait	RD		20.05802084	12.43597292	9
8	1	5	0	28.75	25	0		5	0	1996	1.598295094	Low_use	Dead Bait	RD		23.34939032	14.476622	5
8	1	6	0	30.25	15	3	574	3	0.166666667	1996	1.598295094	Low_use	Artificial	RD		79.01915932	48.99187878	8
8	1	4	0	30.25	15	0		3	0	1996	1.598295094	Low_use	Artificial	RD		26.48767598	16.42235911	0
8	1	4.5	0	30.25	15	0		2	0	1996	1.598295094	Low_use	Artificial	RD		26.48767598	16.42235911	10
8	1	7	0	30.25	15	0		1	0	1996	1.598295094	Low_use	Artificial	RD		26.48767598	16.42235911	10
8	1	4	0	30.25	15	0		2	0	1996	1.598295094	Low_use	Artificial	RD		79.01915932	48.99187878	5
1	1	3.5	0	28.25	14	0		1	0	1996	0.997424172	High_use	Live Bait	RD		26.55421656	16.46361427	5
1	1	6	0	28.25	14	0		3	0	1996	0.997424172	High_use	Dead Bait	RD		40.98853374	25.41289092	6
1	1	4	0	28.25	14	0		2	0	1996	0.997424172	High_use	Other	RD		26.55421656	16.46361427	5
4	1	4	0	11	18.5	0		2	0	1997	1.011577098	Low_use	Dead Bait	RD		39.26475815	24.34415005	4
4	1	3	0	11	18.5	0		2	0	1997	1.011577098	Low_use	Dead Bait	RD		39.26475815	24.34415005	0
4	1	3	0	11	18.5	0		4	0	1997	1.011577098	Low_use	Dead Bait	RD		39.26475815	24.34415005	0
4	1	5.5	0	11	18.5	0		3	0	1997	1.011577098	Low_use	Dead Bait	RD		39.26475815	24.34415005	0
4	1	4	0	11	18.5	0		2	0	1997	1.011577098	Low_use	Dead Bait	RD		12.69156195	7.868768409	7
4	1	7.5	0	11	18.5	0		2	0	1997	1.011577098	Low_use	Dead Bait	RD		39.26475815	24.34415005	5
4	1	6	0	11	18.5	4	513.5	2	0.333333333	1997	1.011577098	Low_use	Dead Bait	RD		39.26475815	24.34415005	10
5	1	3	0	16.15	11	0		2	0	1996	1.617123018	Low_use	Live Bait	RD		896.4228342	555.7821572	5
5	1	6.5	0	16.15	11	0		3	0	1996	1.617123018	Low_use	Artificial	RD		20.05802084	12.43597292	5
5	1	6.5	0	16.15	11	4	546.25	2	0.307692308	1996	1.617123018	Low_use	Dead Bait	RD		20.05802084	12.43597292	10
5	1	2	0	16.15	11	0		2	0	1996	1.617123018	Low_use	Artificial	RD		813.6175474	504.4428794	5
5	1	6.5	0	16.15	11	4	517	3	0.205128205	1996	1.617123018	Low_use	Live Bait	RD		20.05802084	12.43597292	8
5	1	3.5	0	16.15	11	2	566.5	2	0.285714286	1996	1.617123018	Low_use	Live Bait	RD		485.3282517	300.9035161	10
8	1	8	0	32.25	13.5	6	618.1666667	2	0.375	1996	1.598295094	High_use	Artificial	RD		417.1322618	258.6220023	10
8	1	6	0	31.75	10.5	5	627.6	3	0.277777778	1996	1.598295094	High_use	Artificial	RD		106.0858124	65.77320369	8
8	2	3.5	0	31.75	10.5	6	608.5	2	0.857142857	1996	1.598295094	High_use	Artificial	RD		34.65524626	21.48625268	10
8	1	7	0	31.75	10.5	0		4	0	1996	1.598295094	High_use	Other	RD		106.0858124	65.77320369	0
8	1	11.5	0	31.75	10.5	3	609	1	0.260869565	1996	1.598295094	High_use	Artificial	RD		34.65524626	21.48625268	5
5	1	6	0	33.4	12	0		6	0	1996	1.617123018	High_use	Live Bait	RD		288.4212965	178.8212038	10
5	1	5	0	33.4	12	9	642.3333333	3	0.6	1996	1.617123018	High_use	Artificial	RD		0.677521319	0.420063218	10
5	1	6.5	0	33.4	12	5	548.4	3	0.256410256	1996	1.617123018	High_use	Artificial	RD		236.8837004	146.8678942	5
5	1	4.5	0	33.4	12	0		3	0	1996	1.617123018	High_use	Live Bait	RD		0.677521319	0.420063218	3
5	1	10	0	33.4	12	5	621.2	2	0.25	1996	1.617123018	High_use	Live Bait	RD		28.17153388	17.46635101	8
5	1	5	0	33.4	12	0		4	0	1996	1.617123018	High_use	Live Bait	RD		209.3994541	129.8276615	2
5	2	8.5	0	30.75	14.5	3	541	4	0.088235294	1996	1.617123018	High_use	Artificial	RD		11.57446073	7.176165653	4
5	1	7	0	30.75	14.5	0		5	0	1996	1.617123018	High_use	Live Bait	RD		250.0683214	155.0423593	10
6	1	3.5	0	29.75	9.5	1	580	2	0.142857143	1996	0.974887568	High_use	Dead Bait	RD		26.27637864	16.29135476	9
6	1	4	0	29.75	9.5	0		4	0	1996	0.974887568	High_use	Live Bait	RD		26.27637864	16.29135476	4
6	1	3.5	0	32.5	10.5	1	536	2	0.142857143	1996	0.974887568	High_use	Live Bait	RD		55.67830745	34.52055062	4
6	1	6.5	0	32.5	10.5	0		2	0	1996	0.974887568	High_use	Other	RD		285.259872	176.8611206	1
6	1	10	0	32.5	10.5	2	650.5	3	0.066666667	1996	0.974887568	High_use	Live Bait	RD		228.0050423	141.3631262	3
6	1	2.5	0	31.65	16.5	0		3	0	1996	0.974887568	High_use	Dead Bait	RD		285.259872	176.8611206	8
6	1	5.5	0	31.65	16.5	1	575	2	0.090909091	1996	0.974887568	High_use	Live Bait	RD		55.67830745	34.52055062	8
6	1	8	0	31.65	16.5	0		3	0	1996	0.974887568	High_use	Artificial	RD		381.9076112	236.7827189	8
6	1	5	0	30.2	16.5	0		2	0	1996	0.974887568	High_use	Live Bait	RD		498.0556825	308.7945232	5
6	1	9.5	0	30.2	16.5	2	546	3	0.070175439	1996	0.974887568	High_use	Live Bait	RD		49.64007223	30.77684478	3
7	1	4	0	31.5	15	0		2	0	1996	0.527097628	High_use	Artificial	RD		41.30318249	25.60797314	10
7	1	5	0	31.5	15	0		3	0	1996	0.527097628	High_use	Live Bait	RD		41.30318249	25.60797314	5
7	1	2	0	30	18	0		2	0	1996	0.527097628	High_use	Dead Bait	RD		41.30318249	25.60797314	10
7	1	1.5	0	30.5	13.5	0		1	0	1996	0.527097628	High_use	Artificial	RD		38.7136978	24.00249264	2
7	1	6	0	30.5	13.5	2	612.5	2	0.166666667	1996	0.527097628	High_use	Live Bait	RD		38.7136978	24.00249264	5
4	1	21	1	19.25	5.5	0		2	0	1996	1.501481351	Low_use	Dead Bait	RD		66.26730937	41.08573181	7
4	1	8	1	19.25	5.5	0		4	0	1996	1.501481351	Low_use	Dead Bait	RD		66.26730937	41.08573181	5
4	1	2.5	1	19.25	5.5	0		2	0	1996	1.501481351	Low_use	Live Bait	RD		66.26730937	41.08573181	0
4	1	7.5	1	19.25	5.5	0		2	0	1996	1.501481351	Low_use	Artificial	RD		178.4291338	110.626063	5
4	1	2.5	1	19.25	5.5	0		2	0	1996	1.501481351	Low_use	Dead Bait	RD		232.4859694	144.141301	2
4	1	4.5	0	15.95	15	0		2	0	1996	1.501481351	Low_use	Live Bait	RD		116.0316192	71.9396039	5
4	1	4	0	15.95	15	0		4	0	1996	1.501481351	Low_use	Live Bait	RD		195.0564765	120.9350154	4
5	1	6.5	0	12.15	13	9	539.1666667	3	0.461538462	1996	1.617123018	Low_use	Live Bait	RD		28.82604356	17.87214701	10
5	1	1	0	12.15	13	2	578	2	1	1996	1.617123018	Low_use	Other	RD		39.53089278	24.50915352	6
5	1	4	0	12.15	13	4	577.75	2	0.5	1996	1.617123018	Low_use	Artificial	RD		82.55386127	51.18339399	8
5	1	2	0	12.15	13	0		2	0	1996	1.617123018	Low_use	Dead Bait	RD		28.82604356	17.87214701	8
1	1	7	0	28.75	6	0		2	0	1996	0.997424172	High_use	Artificial	RD		29.46927036	18.27094762	1
1	1	5	0	28.75	6	0		2	0	1996	0.997424172	High_use	Dead Bait	RD		29.46927036	18.27094762	0
1	1	7	0	28.75	6	0		3	0	1996	0.997424172	High_use	Dead Bait	RD		40.22697288	24.94072319	2
1	1	5.5	0	29.5	11.5	2	628.5	2	0.181818182	1996	0.997424172	High_use	Artificial	RD		15.35519637	9.520221749	4
1	1	3.5	0	29.5	11.5	0		1	0	1996	0.997424172	High_use	Artificial	RD		24.61556044	15.26164747	5
1	1	4	0	28.25	12.5	0		2	0	1996	0.997424172	High_use	Dead Bait	RD		31.58165556	19.58062645	10
8	1	5	0	23.5	10	1	657	2	0.1	1996	1.598295094	Low_use	Dead Bait	RD		23.34939032	14.476622	7
8	1	10	0	23.5	10	1	640	4	0.025	1996	1.598295094	Low_use	Dead Bait	RD		77.07240221	47.78488937	8
3	1	8	0	26.25	23.5	0		3	0	1996	0.913646885	Low_use	Dead Bait	RD		94.28914955	58.45927272	0
3	1	4	0	26.25	23.5	0		1	0	1996	0.913646885	Low_use	Live Bait	RD		19.47162403	12.0724069	2
3	1	30.5	0	26.25	23.5	0		2	0	1996	0.913646885	Low_use	Dead Bait	RD		298.5073779	185.0745743	2
3	1	6	0	26.25	23.5	0		2	0	1996	0.913646885	Low_use	Dead Bait	RD		19.47162403	12.0724069	10
3	1	4	0	26.25	23.5	0		2	0	1996	0.913646885	Low_use	Dead Bait	RD		347.1599364	215.2391606	2
3	1	5	0	26.25	23.5	2	519	2	0.2	1996	0.913646885	Low_use	Artificial	RD		229.8632078	142.5151888	8
3	1	3	0	26.25	23.5	0		2	0	1996	0.913646885	Low_use	Other	RD		140.3104469	86.99247708	6
3	1	7	0	25.5	20	0		1	0	1996	0.913646885	Low_use	Artificial	RD		140.3104469	86.99247708	6
1	1	2.5	0	28.25	14	0		1	0	1996	0.997424172	High_use	Other	RD		26.55421656	16.46361427	5
1	1	4	0	26.75	2.5	0		3	0	1996	0.997424172	High_use	Live Bait	RD		31.58165556	19.58062645	0
1	1	4	0	26.75	2.5	0		4	0	1996	0.997424172	High_use	Live Bait	RD		31.58165556	19.58062645	5
1	1	4	0	26.75	2.5	1	525	4	0.0625	1996	0.997424172	High_use	Live Bait	RD		31.58165556	19.58062645	5
6	1	3	0	32.5	10.5	1	551	1	0.333333333	1996	0.974887568	High_use	Other	RD		55.67830745	34.52055062	9
6	1	2	0	28.6	10.5	0		1	0	1996	0.974887568	High_use	Artificial	RD		47.40738307	29.3925775	6
6	1	4	0	28.6	10.5	3	553	2	0.375	1996	0.974887568	High_use	Artificial	RD		47.40738307	29.3925775	4
5	1	5	0	27.5	10.5	0		2	0	1996	1.617123018	High_use	Artificial	RD		217.7718001	135.0185161	0
5	1	6	0	27.5	10.5	0		2	0	1996	1.617123018	High_use	Live Bait	RD		285.259872	176.8611206	4
5	1	6	0	31.5	19	0		3	0	1996	1.617123018	High_use	Live Bait	RD		164.2693389	101.8469901	7
5	1	5.5	0	31.5	19	0		2	0	1996	1.617123018	High_use	Live Bait	RD		16.92338802	10.49250057	5
5	2	8	0	31.5	19	9	580.1666667	4	0.28125	1996	1.617123018	High_use	Live Bait	RD		16.92338802	10.49250057	9
5	1	3.5	0	31.5	19	0		1	0	1996	1.617123018	High_use	Artificial	RD		43.89897707	27.21736578	10
5	2	8	0	31.5	19	1	521	5	0.025	1996	1.617123018	High_use	Live Bait	RD		214.6068172	133.0562267	9
5	1	2	0	31.5	19	0		2	0	1996	1.617123018	High_use	Dead Bait	RD		268.6239482	166.5468479	0
5	1	6	0	31.5	19	6	610.1666667	2	0.5	1996	1.617123018	High_use	Live Bait	RD		174.0514741	107.9119139	10
5	1	6	0	31.5	19	0		2	0	1996	1.617123018	High_use	Artificial	RD		16.92338802	10.49250057	10
5	1	3.5	0	31.95	11.5	0		4	0	1996	1.617123018	High_use	Artificial	RD		258.0114885	159.9671229	6
5	1	5.5	0	31.95	11.5	6	558	2	0.545454545	1996	1.617123018	High_use	Other	RD		43.84957779	27.18673823	10
5	1	5	0	31.95	11.5	6	556.6666667	3	0.4	1996	1.617123018	High_use	Artificial	RD		43.84957779	27.18673823	9
8	1	5	0	31.5	5.5	3	611.6666667	2	0.3	1996	1.598295094	High_use	Artificial	RD		74.66362567	46.29144792	5
3	1	8.5	0	35	11.5	3	684.6666667	1	0.352941176	1996	0.913646885	High_use	Live Bait	RD		73.99780288	45.87863779	10
3	1	4	0	35	11.5	1	675	1	0.25	1996	0.913646885	High_use	Live Bait	RD		19.47162403	12.0724069	9
7	1	3.5	0	28.5	16	3	630.3333333	3	0.285714286	1996	0.527097628	High_use	Artificial	RD		34.84502786	21.60391727	10
8	1	7.5	0	29.5	23	3	587	2	0.2	1996	1.598295094	High_use	Artificial	RD		79.01915932	48.99187878	2
8	1	9.5	0	34.75	15.5	1	516	1	0.105263158	1996	1.598295094	High_use	Other	RD		455.9547414	282.6919397	6
5	2	7	0	16	3.5	3	553.6666667	4	0.107142857	1997	1.586745787	Low_use	Live Bait	RD		532.8135436	330.344397	9
6	1	5	1	18.7	14	0		1	0	1997	1.084182925	Low_use	Dead Bait	RD		55.67830745	34.52055062	2
6	1	4	0	19.4	12.5	5	540.2	2	0.625	1997	1.084182925	Low_use	Live Bait	RD		26.27637864	16.29135476	10
7	1	5	1	23.85	5.5	0		1	0	1997	0.559151097	Low_use	Live Bait	RD		41.30318249	25.60797314	5
7	1	4	0	9.3	6.5	0		1	0	1997	0.559151097	Low_use	Dead Bait	RD		38.7136978	24.00249264	8
5	1	5.5	0	12.15	13	2	567.5	2	0.181818182	1996	1.617123018	Low_use	Dead Bait	RD		51.21897833	31.75576656	5
5	1	3	0	12.15	13	0		2	0	1996	1.617123018	Low_use	Live Bait	RD		218.5053296	135.4733044	6
5	1	3	0	12.15	13	1	562	3	0.111111111	1996	1.617123018	Low_use	Live Bait	RD		28.82604356	17.87214701	5
5	1	3.5	0	12.15	13	6	562.3333333	2	0.857142857	1996	1.617123018	Low_use	Live Bait	RD		39.53089278	24.50915352	10
1	1	2	0	26.75	2.5	6	547.6666667	2	1.5	1996	0.997424172	High_use	Live Bait	RD		31.58165556	19.58062645	10
1	1	2	0	26.75	2.5	0		2	0	1996	0.997424172	High_use	Live Bait	RD		31.58165556	19.58062645	5
1	1	2	0	28.5	10	0		2	0	1996	0.997424172	High_use	Live Bait	RD		26.55421656	16.46361427	10
1	1	3	0	28.5	10	0		2	0	1996	0.997424172	High_use	Dead Bait	RD		26.55421656	16.46361427	1
2	1	9	0	27.5	14	0		3	0	1996	0.987825661	High_use	Live Bait	RD		41.58264543	25.78124017	8
2	1	8	0	32.5	13	0		2	0	1996	0.987825661	High_use	Dead Bait	RD		26.49025479	16.42395797	2
2	1	10	0	32.5	13	3	637	2	0.15	1996	0.987825661	High_use	Artificial	RD		52.54488193	32.5778268	10
2	1	9	0	32.5	13	2	573.5	2	0.111111111	1996	0.987825661	High_use	Dead Bait	RD		26.49025479	16.42395797	4
2	1	4.5	0	32.5	13	0		2	0	1996	0.987825661	High_use	Artificial	RD		93.82942487	58.17424342	3
5	1	5.5	0	19.75	17	0		1	0	1996	1.617123018	Low_use	Live Bait	RD		16.92338802	10.49250057	4
[truncated: 157,719 more rows]
